# Supplementary material for: Genetic Variability of the mTOR Pathway and Prostate Cancer Risk in the European Prospective Investigation on Cancer (EPIC)
Source: PLoS One. 2011 Feb 23;6(2):e16914. doi: 10.1371/journal.pone.0016914 (PMC3044148; doi:10.1371/journal.pone.0016914)
Supplement: Table S2 — Main effects of 1,084 SNPs genotyped in the first phase. Columns in this table show: gene name, NCBI dbSNP rs number, numbers of cases and controls for each of the three genotypes, odds ratios for heterozygotes, homozygotes for the rare allele (referred to the homozygotes for the common allele) and per allele, with 95% confidence interval, p-value of the test with two indicator variables (2 d.f. test), p-value of the trend test. (XLS) [file pone.0016914.s003.xls]

## Sheet: matched
Gene	rs number	Possible genotypes			Cases			Controls			ORhet (95%CI)	ORhom (95%CI)	ORallele (95%CI)	p2df	ptrend
		Maj/Maj	Maj/Min	Min/Min	Maj/Maj	Maj/Min	Min/Min	Maj/Maj	Maj/Min	Min/Min
AKT1	rs1130214	C C	C A	A A	417	295	70	571	492	108	0.82 (0.67-0.99)	0.91 (0.65-1.28)	0.90 (0.78-1.03)	0.130159	0.125906
AKT1	rs2494738	G G	G A	A A	676	109	6	1022	154	6	1.06 (0.82-1.38)	1.60 (0.51-5.03)	1.09 (0.86-1.39)	0.659052	0.465475
AKT1	rs2498804	C C	C A	A A	357	352	82	538	522	122	1.01 (0.83-1.21)	1.04 (0.76-1.42)	1.01 (0.88-1.16)	0.972798	0.846184
AKT1S1	rs2353005	G G	G A	A A	567	210	14	882	277	22	1.22 (0.99-1.51)	1.01 (0.51-2.01)	1.16 (0.97-1.40)	0.173361	0.111877
AKT1S1	rs731826	A A	A C	C C	256	392	141	431	560	188	1.17 (0.96-1.44)	1.26 (0.96-1.66)	1.13 (0.99-1.29)	0.160982	0.0622361
ARNT	rs10305695	G G	G A	A A	728	62	1	1085	97	0	0.93 (0.67-1.30)	N/A	0.97 (0.70-1.34)	0.914887	0.846526
ARNT	rs10305710	G G	G A	A A	713	77	1	1088	94	0	1.27 (0.92-1.76)	N/A	1.31 (0.96-1.80)	0.336216	0.0938656
ARNT	rs10305724	G G	G A	A A	696	90	5	1050	128	4	1.07 (0.81-1.43)	2.04 (0.54-7.74)	1.12 (0.86-1.46)	0.527727	0.416386
ARNT	rs10847	G G	G A	A A	419	323	49	621	472	89	1.01 (0.83-1.22)	0.80 (0.55-1.17)	0.95 (0.82-1.10)	0.481948	0.478172
ARNT	rs11204737	A A	A G	G G	230	417	144	356	576	250	1.13 (0.92-1.40)	0.86 (0.65-1.12)	0.95 (0.83-1.08)	0.0778609	0.444951
ARNT	rs3820541	G G	G C	C C	663	123	5	982	187	13	0.96 (0.75-1.23)	0.62 (0.22-1.76)	0.93 (0.74-1.16)	0.64089	0.501268
ARNT	rs7532045	G G	G A	A A	312	389	90	488	533	161	1.16 (0.95-1.41)	0.84 (0.62-1.13)	0.98 (0.86-1.12)	0.0781059	0.780868
ATM	rs11212570	G G	G A	A A	625	151	15	957	210	15	1.10 (0.87-1.39)	1.37 (0.66-2.83)	1.12 (0.92-1.37)	0.523734	0.270485
ATM	rs17503908	A A	A C	C C	649	130	12	983	180	19	1.10 (0.86-1.40)	1.11 (0.54-2.31)	1.08 (0.88-1.33)	0.742474	0.452725
ATM	rs1800889	G G	G A	A A	711	77	3	1046	132	4	0.86 (0.63-1.16)	0.91 (0.20-4.12)	0.87 (0.66-1.15)	0.602578	0.329389
ATM	rs227060	G G	G A	A A	375	341	75	535	527	120	0.92 (0.76-1.12)	0.90 (0.64-1.25)	0.94 (0.81-1.08)	0.641251	0.366479
ATM	rs3092991	A A	A G	G G	576	197	18	844	307	31	0.96 (0.78-1.20)	0.81 (0.44-1.48)	0.94 (0.78-1.13)	0.766093	0.534653
ATM	rs4987923	G G	G C		753	37	0	1126	54	0	1.01 (0.65-1.57)	N/A	1.01 (0.65-1.57)	N/A	0.955486
ATM	rs599406	A A	A T	T T	244	388	159	397	560	225	1.11 (0.90-1.36)	1.12 (0.86-1.45)	1.06 (0.93-1.21)	0.591304	0.365913
ATM	rs611646	A A	A T	T T	274	392	125	409	564	209	1.02 (0.84-1.25)	0.92 (0.70-1.22)	0.97 (0.85-1.11)	0.735907	0.685839
ATM	rs639923	A A	A G	G G	719	72	0	1086	95	1	1.19 (0.86-1.64)	N/A	1.15 (0.84-1.58)	0.583607	0.389832
CDKN1A	rs1977172	C C	C A	A A	591	178	18	893	263	22	1.03 (0.82-1.28)	1.16 (0.61-2.18)	1.04 (0.86-1.26)	0.883892	0.663708
CDKN1A	rs3176352	C C	C G	G G	415	323	52	635	447	99	1.11 (0.91-1.34)	0.81 (0.56-1.16)	0.99 (0.85-1.14)	0.203216	0.857431
CDKN1A	rs3829963	C C	C A	A A	591	191	9	881	281	20	0.99 (0.79-1.23)	0.63 (0.28-1.40)	0.94 (0.77-1.14)	0.519737	0.534362
CDKN1A	rs733590	A A	A G	G G	312	370	109	440	552	190	0.95 (0.78-1.16)	0.77 (0.58-1.02)	0.89 (0.78-1.02)	0.181123	0.0921474
CDKN1A	rs762623	G G	G A	A A	585	187	19	875	283	24	0.98 (0.79-1.22)	1.15 (0.63-2.13)	1.01 (0.84-1.21)	0.880918	0.913889
CHEK2	rs1076807	A A	A T	T T	666	118	7	986	189	7	0.90 (0.69-1.17)	1.44 (0.50-4.20)	0.95 (0.74-1.21)	0.568222	0.667404
CHEK2	rs1547014	G G	G A	A A	418	309	64	635	461	86	1.04 (0.86-1.27)	1.18 (0.83-1.69)	1.07 (0.92-1.24)	0.63701	0.381545
CHEK2	rs17508019	G G	G A	A A	705	82	4	1051	126	5	0.95 (0.69-1.30)	1.16 (0.31-4.42)	0.97 (0.73-1.29)	0.919937	0.827295
CHEK2	rs1884817	G G	G C	C C	536	227	28	814	338	30	0.99 (0.80-1.22)	1.33 (0.77-2.27)	1.04 (0.88-1.24)	0.572824	0.631227
CHEK2	rs2073327	A A	A G	G G	423	310	58	639	473	70	0.97 (0.80-1.17)	1.21 (0.83-1.75)	1.03 (0.89-1.20)	0.519406	0.663581
CHEK2	rs2236141	G G	G A	A A	570	175	17	840	284	16	0.92 (0.74-1.14)	1.46 (0.73-2.92)	0.99 (0.81-1.20)	0.3941	0.896196
CHEK2	rs2236142	G G	G C	C C	350	345	96	523	531	128	0.95 (0.79-1.16)	1.11 (0.81-1.52)	1.02 (0.89-1.17)	0.617306	0.795618
CHEK2	rs4035540	G G	G A	A A	475	276	34	712	415	47	1.01 (0.83-1.23)	1.11 (0.69-1.77)	1.03 (0.87-1.21)	0.911319	0.744698
CHEK2	rs5762746	G G	G A	A A	355	346	90	551	504	127	1.08 (0.89-1.32)	1.13 (0.83-1.54)	1.07 (0.93-1.23)	0.636365	0.348313
CHEK2	rs5762765	C C	C G	G G	307	364	120	417	588	177	0.85 (0.70-1.04)	0.92 (0.70-1.22)	0.93 (0.82-1.07)	0.289263	0.323765
CHEK2	rs9608698	C C	C G	G G	208	401	182	315	605	262	0.99 (0.80-1.23)	1.02 (0.78-1.33)	1.01 (0.88-1.15)	0.967253	0.88815
CHEK2	rs9625534	A A	A G	G G	639	144	8	968	199	15	1.10 (0.86-1.41)	0.81 (0.34-1.94)	1.05 (0.84-1.31)	0.659337	0.665148
DDIT4	rs1053639	A A	A T	T T	328	364	99	494	543	145	1.01 (0.83-1.23)	1.05 (0.78-1.41)	1.02 (0.89-1.17)	0.952077	0.778137
DDIT4L	rs10007201	G G	G A	A A	394	323	74	571	471	140	0.99 (0.81-1.20)	0.78 (0.57-1.07)	0.92 (0.80-1.05)	0.294162	0.231399
DDIT4L	rs1053227	G G	G A	A A	250	389	152	392	544	246	1.11 (0.90-1.38)	0.97 (0.75-1.27)	1.00 (0.88-1.14)	0.449122	0.991179
DDIT4L	rs11097692	A A	A T	T T	486	264	41	708	414	60	0.91 (0.75-1.10)	0.95 (0.63-1.43)	0.94 (0.80-1.10)	0.626443	0.421674
DDIT4L	rs11733418	G G	G C	C C	478	273	39	756	382	43	1.15 (0.94-1.40)	1.49 (0.94-2.36)	1.18 (1.00-1.39)	0.128176	0.0476714
DDIT4L	rs11734833	A A	A G	G G	287	397	107	446	563	173	1.08 (0.88-1.32)	0.92 (0.69-1.23)	0.99 (0.87-1.13)	0.507978	0.886369
DDIT4L	rs17029785	A A	A G	G G	662	125	4	975	200	7	0.91 (0.71-1.17)	0.87 (0.25-3.00)	0.91 (0.72-1.15)	0.740008	0.439496
DDIT4L	rs2866198	A A	A T	T T	216	326	176	344	511	207	1.01 (0.82-1.26)	1.37 (1.04-1.79)	1.15 (1.01-1.32)	0.0394372	0.0376831
DDIT4L	rs2903209	A A	A T	T T	408	322	61	645	441	96	1.15 (0.95-1.40)	1.02 (0.72-1.45)	1.07 (0.93-1.23)	0.354917	0.356238
DDIT4L	rs3749604	G G	G C	C C	485	266	40	702	418	62	0.90 (0.74-1.09)	0.92 (0.61-1.39)	0.93 (0.79-1.08)	0.559531	0.337001
DDIT4L	rs4699779	A A	A C	C C	494	262	35	727	381	74	1.01 (0.83-1.24)	0.72 (0.47-1.09)	0.93 (0.80-1.08)	0.273785	0.352831
DDIT4L	rs6856947	C C	C A	A A	446	294	51	634	465	83	0.89 (0.73-1.08)	0.88 (0.59-1.30)	0.91 (0.78-1.06)	0.455362	0.237717
EIF4EBP2	rs10999326	G G	G C	C C	442	301	46	657	447	74	0.99 (0.81-1.20)	0.92 (0.62-1.37)	0.97 (0.84-1.13)	0.92054	0.733501
EIF4EBP2	rs3812706	G G	G A	A A	197	412	182	317	564	301	1.15 (0.92-1.44)	0.98 (0.75-1.27)	0.99 (0.87-1.13)	0.255587	0.915935
EP300	rs1046088	A A	A C	C C	753	38	0	1103	75	4	0.76 (0.51-1.13)	N/A	0.70 (0.47-1.02)	0.390089	0.0637689
EP300	rs12628695	G G	G A	A A	653	134	4	966	203	13	0.96 (0.75-1.22)	0.43 (0.14-1.33)	0.90 (0.72-1.12)	0.323633	0.347101
EP300	rs2057070	A A	A G	G G	406	323	62	622	467	93	1.06 (0.87-1.28)	1.13 (0.79-1.62)	1.06 (0.92-1.23)	0.728472	0.426339
EP300	rs2076577	G G	G A	A A	332	362	97	490	520	172	1.01 (0.83-1.23)	0.79 (0.59-1.05)	0.92 (0.80-1.05)	0.207373	0.201429
EP300	rs7286979	G G	G A	A A	316	371	104	496	526	160	1.11 (0.91-1.35)	1.03 (0.78-1.37)	1.04 (0.91-1.18)	0.581328	0.556769
EP300	rs7510675	G G	G A	A A	442	289	60	645	449	87	0.93 (0.77-1.13)	0.95 (0.67-1.34)	0.95 (0.83-1.10)	0.757676	0.517033
EP300	rs9611502	G G	G A	A A	722	69	0	1088	92	1	1.16 (0.83-1.61)	N/A	1.12 (0.80-1.56)	0.698848	0.506426
ERBB2	rs1565923	G G	G A	A A	367	346	78	577	493	112	1.10 (0.91-1.33)	1.15 (0.83-1.58)	1.08 (0.94-1.24)	0.501507	0.253237
ERBB2	rs1801200	A A	A G	G G	436	284	23	645	386	49	1.08 (0.89-1.32)	0.65 (0.39-1.10)	0.98 (0.83-1.15)	0.153369	0.781415
ERBB2	rs2952155	G G	G A	A A	433	265	52	638	415	67	0.96 (0.79-1.16)	1.20 (0.81-1.76)	1.02 (0.88-1.19)	0.544273	0.758777
ERBB2	rs4252612	G G	G A	A A	685	103	3	1040	140	2	1.11 (0.84-1.46)	2.67 (0.44-16.21)	1.15 (0.88-1.49)	0.438108	0.313274
ERBB2	rs4252665	G G	G A	A A	717	73	1	1078	101	3	1.10 (0.80-1.51)	0.55 (0.06-5.39)	1.07 (0.79-1.44)	0.733016	0.676828
FRAP1	rs1010447	G G	G A	A A	434	296	61	619	488	75	0.87 (0.72-1.06)	1.10 (0.77-1.58)	0.96 (0.83-1.11)	0.251865	0.604476
FRAP1	rs1074078	G G	G A	A A	366	339	86	497	550	135	0.85 (0.70-1.03)	0.86 (0.64-1.16)	0.90 (0.79-1.03)	0.217322	0.125272
FRAP1	rs12732063	G G	G A	A A	712	76	3	1084	96	2	1.18 (0.85-1.63)	2.68 (0.44-16.32)	1.22 (0.90-1.66)	0.355546	0.201575
FRAP1	rs1770345	A A	A C	C C	197	413	178	309	610	257	1.09 (0.87-1.36)	1.14 (0.87-1.49)	1.07 (0.93-1.22)	0.620353	0.338822
GADD45A	rs11583718	A A	A G	G G	298	380	113	415	573	194	0.92 (0.75-1.13)	0.80 (0.61-1.06)	0.90 (0.79-1.03)	0.299471	0.126623
GADD45A	rs2815266	G G	G A	A A	669	121	1	997	178	7	1.01 (0.79-1.30)	0.24 (0.03-2.03)	0.97 (0.76-1.24)	0.415223	0.820699
GADD45A	rs3783468	A A	A G	G G	226	405	160	334	562	286	1.06 (0.85-1.31)	0.81 (0.63-1.05)	0.91 (0.80-1.03)	0.0871591	0.141459
GADD45A	rs520820	G G	G A	A A	500	259	32	690	423	69	0.82 (0.67-1.01)	0.60 (0.39-0.94)	0.80 (0.68-0.94)	0.0274437	0.00787458
GADD45A	rs532446	A A	A G	G G	396	324	71	550	526	106	0.83 (0.68-1.02)	0.88 (0.63-1.23)	0.90 (0.78-1.04)	0.191216	0.138852
GADD45A	rs624790	A A	A C	C C	550	222	19	825	325	32	1.03 (0.84-1.26)	0.90 (0.50-1.61)	1.01 (0.85-1.20)	0.885048	0.952917
GADD45A	rs7546055	A A	A C	C C	460	277	54	681	437	64	0.91 (0.74-1.10)	1.22 (0.83-1.80)	1.00 (0.86-1.16)	0.300972	0.984756
GADD45B	rs1548709	G G	G A	A A	508	225	38	708	377	48	0.85 (0.69-1.03)	1.07 (0.68-1.68)	0.92 (0.79-1.08)	0.230184	0.315689
GADD45B	rs3783501	A A	A G	G G	181	432	167	349	576	241	1.47 (1.18-1.84)	1.32 (1.01-1.74)	1.16 (1.02-1.33)	0.00331969	0.0252533
GADD45B	rs3783508	G G	G C	C C	353	353	85	540	526	115	1.04 (0.85-1.26)	1.07 (0.78-1.48)	1.04 (0.90-1.19)	0.88189	0.616106
GADD45B	rs8109281	C C	C G	G G	502	259	30	720	400	62	0.93 (0.76-1.13)	0.66 (0.41-1.05)	0.88 (0.75-1.03)	0.193416	0.112482
GADD45G	rs12375834	A A	A G	G G	528	239	24	770	381	31	0.92 (0.75-1.12)	1.18 (0.69-2.04)	0.97 (0.82-1.15)	0.563578	0.751418
GADD45G	rs3138513	G G	G A	A A	561	213	17	866	293	23	1.10 (0.89-1.35)	1.19 (0.63-2.25)	1.10 (0.92-1.31)	0.602151	0.313952
GADD45G	rs3763668	C C	C A	A A	391	340	60	637	449	96	1.22 (1.01-1.47)	0.98 (0.69-1.40)	1.09 (0.94-1.25)	0.101624	0.241639
GADD45G	rs7873907	A A	A G	G G	191	421	179	321	583	278	1.22 (0.98-1.53)	1.09 (0.84-1.42)	1.05 (0.92-1.20)	0.184698	0.461217
GBL	rs1126	G G	G C	C C	208	382	201	328	585	269	1.05 (0.84-1.31)	1.20 (0.93-1.55)	1.09 (0.96-1.25)	0.357642	0.172346
GBL	rs26848	A A	A G	G G	237	379	174	360	585	236	0.99 (0.81-1.22)	1.14 (0.88-1.49)	1.06 (0.93-1.21)	0.470136	0.368914
GBL	rs26863	G G	G C	C C	219	366	206	350	569	263	1.06 (0.86-1.31)	1.27 (0.99-1.62)	1.12 (0.99-1.27)	0.147829	0.0663663
GSK3B	rs11719490	G G	G C	C C	649	131	6	985	179	9	1.09 (0.85-1.40)	0.92 (0.32-2.63)	1.07 (0.85-1.34)	0.779347	0.577876
GSK3B	rs11923854	A A	A G	G G	611	166	14	915	251	16	1.01 (0.81-1.27)	1.46 (0.68-3.10)	1.06 (0.87-1.29)	0.618192	0.567382
GSK3B	rs13320980	A A	A G	G G	388	329	73	561	484	136	0.96 (0.79-1.17)	0.76 (0.56-1.04)	0.90 (0.79-1.03)	0.239898	0.139155
GSK3B	rs2199503	G G	G A	A A	417	311	63	631	454	97	1.03 (0.85-1.26)	0.95 (0.68-1.33)	1.00 (0.87-1.15)	0.875623	0.976193
GSK3B	rs334555	C C	C G	G G	553	197	21	844	280	25	1.06 (0.85-1.32)	1.20 (0.67-2.17)	1.07 (0.90-1.29)	0.730677	0.439235
GSK3B	rs3755557	A A	A T	T T	547	227	16	856	296	28	1.19 (0.97-1.46)	0.98 (0.52-1.84)	1.13 (0.95-1.35)	0.234453	0.172976
GSK3B	rs4340737	G G	G A	A A	495	267	29	759	388	35	1.09 (0.89-1.32)	1.30 (0.78-2.16)	1.10 (0.94-1.30)	0.477174	0.240517
GSK3B	rs6785050	G G	G C	C C	668	119	4	1005	171	6	1.06 (0.82-1.37)	1.01 (0.28-3.64)	1.05 (0.83-1.34)	0.900897	0.668183
GSK3B	rs9878473	A A	A G	G G	265	382	144	409	587	186	1.06 (0.86-1.29)	1.27 (0.96-1.69)	1.11 (0.97-1.27)	0.227685	0.115164
GSK3B	rs9879992	A A	A G	G G	500	257	34	759	377	46	1.07 (0.87-1.31)	1.17 (0.73-1.89)	1.08 (0.91-1.27)	0.690996	0.390628
IGBP1	rs2382724	A A		G G	697	0	93	1044	0	136	N/A	1.06 (0.80-1.41)	1.03 (0.89-1.19)	N/A	0.685601
IGBP1	rs4844106	A A		G G	624	0	167	922	0	260	N/A	0.97 (0.77-1.21)	0.98 (0.88-1.10)	N/A	0.760854
IGBP1	rs4844107	A A		G G	538	0	253	835	0	347	N/A	1.15 (0.94-1.40)	1.07 (0.97-1.18)	N/A	0.187118
IGBP1	rs4844212	A A		G G	658	0	133	974	0	208	N/A	0.97 (0.75-1.24)	0.98 (0.87-1.11)	N/A	0.777605
IGBP1	rs545253	A A		G G	439	0	352	645	0	537	N/A	0.96 (0.80-1.15)	0.98 (0.89-1.07)	N/A	0.653332
IGBP1	rs5980899	G G		C C	448	0	341	674	0	506	N/A	1.00 (0.83-1.20)	1.00 (0.91-1.09)	N/A	0.981401
IGBP1	rs5980902	A A		C C	680	0	111	1002	0	180	N/A	0.94 (0.73-1.23)	0.97 (0.85-1.11)	N/A	0.665414
KAT2B	rs10510499	A A	A G	G G	683	105	3	1013	160	9	0.97 (0.74-1.27)	0.51 (0.14-1.92)	0.93 (0.72-1.19)	0.602451	0.554935
KAT2B	rs10865760	A A	A G	G G	438	297	56	638	455	89	0.96 (0.79-1.15)	0.92 (0.64-1.33)	0.96 (0.83-1.11)	0.848216	0.567597
KAT2B	rs11128935	A A	A G	G G	345	368	78	502	550	130	0.95 (0.78-1.16)	0.86 (0.62-1.18)	0.94 (0.81-1.08)	0.626228	0.352502
KAT2B	rs11714225	G G	G A	A A	431	295	46	610	458	83	0.88 (0.73-1.07)	0.76 (0.51-1.12)	0.88 (0.75-1.02)	0.231206	0.0877322
KAT2B	rs11715447	A A	A C	C C	535	234	22	821	331	30	1.09 (0.88-1.34)	1.21 (0.68-2.13)	1.09 (0.91-1.31)	0.628443	0.335945
KAT2B	rs11923928	G G	G A	A A	509	253	29	720	414	48	0.87 (0.71-1.06)	0.87 (0.54-1.39)	0.89 (0.76-1.05)	0.340171	0.166124
KAT2B	rs12488369	A A	A C	C C	448	306	37	677	448	57	1.03 (0.85-1.26)	1.04 (0.67-1.61)	1.03 (0.87-1.21)	0.944043	0.749825
KAT2B	rs12631457	A A	A C	C C	696	94	1	1020	158	4	0.85 (0.64-1.13)	0.37 (0.04-3.35)	0.83 (0.63-1.09)	0.3542	0.176015
KAT2B	rs12639078	A A	A G	G G	408	321	62	613	472	97	1.06 (0.87-1.28)	0.95 (0.67-1.35)	1.01 (0.87-1.17)	0.783413	0.896947
KAT2B	rs13323791	A A	A G	G G	600	179	12	914	254	14	1.05 (0.84-1.31)	1.24 (0.55-2.82)	1.06 (0.86-1.30)	0.822367	0.576875
KAT2B	rs1610186	A A	A C	C C	304	384	103	470	560	152	1.05 (0.86-1.30)	1.07 (0.79-1.43)	1.04 (0.90-1.19)	0.852444	0.599743
KAT2B	rs17796904	G G	G A	A A	625	156	10	902	266	14	0.85 (0.68-1.06)	1.03 (0.45-2.35)	0.88 (0.72-1.08)	0.363944	0.224677
KAT2B	rs17797343	A A	A C	C C	691	98	2	1018	160	4	0.92 (0.70-1.22)	0.60 (0.11-3.35)	0.91 (0.69-1.19)	0.729598	0.483017
KAT2B	rs1868	C C	C G	G G	432	313	45	646	455	80	1.03 (0.85-1.25)	0.86 (0.58-1.28)	0.98 (0.84-1.14)	0.68621	0.781653
KAT2B	rs1986917	C C	C G	G G	288	377	126	413	564	205	0.94 (0.77-1.15)	0.83 (0.62-1.10)	0.91 (0.80-1.05)	0.420229	0.203649
KAT2B	rs2068477	A A	A G	G G	488	262	41	750	380	52	1.05 (0.86-1.29)	1.19 (0.77-1.84)	1.07 (0.91-1.26)	0.689428	0.416113
KAT2B	rs2292227	G G	G A	A A	728	57	1	1106	67	0	1.26 (0.87-1.84)	N/A	1.30 (0.90-1.87)	0.468062	0.162362
KAT2B	rs2365794	G G	G A	A A	265	402	124	408	589	185	1.03 (0.84-1.26)	1.04 (0.79-1.37)	1.02 (0.89-1.17)	0.95368	0.765664
KAT2B	rs2623074	G G	G A	A A	621	155	15	953	218	11	1.06 (0.84-1.34)	1.67 (0.76-3.67)	1.11 (0.91-1.36)	0.401409	0.293099
KAT2B	rs2623079	G G	G C	C C	299	378	114	456	549	177	1.03 (0.84-1.26)	0.94 (0.70-1.27)	0.98 (0.85-1.13)	0.817195	0.824849
KAT2B	rs2686314	A A	A G	G G	556	214	21	815	328	39	0.98 (0.80-1.20)	0.77 (0.44-1.36)	0.94 (0.79-1.12)	0.660134	0.505076
KAT2B	rs2686315	G G	G A	A A	709	79	3	1050	128	4	0.86 (0.64-1.17)	1.06 (0.23-4.86)	0.88 (0.66-1.18)	0.632208	0.390802
KAT2B	rs2929401	G G	G A	A A	266	394	131	407	594	181	1.00 (0.82-1.22)	1.10 (0.82-1.46)	1.04 (0.90-1.19)	0.795221	0.609948
KAT2B	rs2929402	G G	G A	A A	347	369	75	525	530	127	1.08 (0.89-1.31)	0.91 (0.66-1.27)	1.00 (0.87-1.15)	0.518326	0.995131
KAT2B	rs2929404	G G	G A	A A	562	211	18	837	317	28	1.00 (0.81-1.24)	0.92 (0.50-1.71)	0.99 (0.82-1.19)	0.966915	0.919297
KAT2B	rs2929408	C C	C A	A A	546	217	22	819	327	27	0.97 (0.79-1.19)	1.15 (0.64-2.05)	1.00 (0.84-1.19)	0.847539	0.994022
KAT2B	rs3804568	C C	C G	G G	537	229	25	821	331	30	1.05 (0.85-1.29)	1.27 (0.73-2.22)	1.08 (0.90-1.28)	0.65945	0.42484
KAT2B	rs3804570	A A	A T	T T	466	282	43	694	422	66	0.98 (0.80-1.19)	0.95 (0.63-1.43)	0.98 (0.83-1.14)	0.95264	0.755611
KAT2B	rs4435663	G G	G A	A A	428	319	44	647	453	82	1.07 (0.88-1.30)	0.82 (0.55-1.22)	0.99 (0.85-1.15)	0.406534	0.866266
KAT2B	rs4858768	A A	A G	G G	579	194	18	846	306	30	0.95 (0.77-1.17)	0.91 (0.50-1.66)	0.95 (0.79-1.14)	0.853857	0.576036
KAT2B	rs6550373	G G	G A	A A	380	342	69	540	533	109	0.91 (0.74-1.10)	0.89 (0.63-1.25)	0.93 (0.80-1.07)	0.566801	0.317637
KAT2B	rs6550374	C C	C G	G G	223	391	176	350	580	250	1.06 (0.86-1.32)	1.10 (0.84-1.44)	1.05 (0.92-1.20)	0.774522	0.485771
KAT2B	rs6763504	A A	A T	T T	244	399	148	345	601	236	0.92 (0.74-1.15)	0.91 (0.69-1.19)	0.95 (0.83-1.09)	0.702061	0.44775
KAT2B	rs6799196	A A	A G	G G	377	338	76	593	482	107	1.09 (0.90-1.34)	1.09 (0.79-1.51)	1.06 (0.92-1.23)	0.655627	0.412567
KAT2B	rs6806287	A A	A G	G G	470	281	37	688	425	65	0.95 (0.78-1.15)	0.81 (0.53-1.25)	0.93 (0.79-1.09)	0.610443	0.358852
KAT2B	rs6808352	A A	A C	C C	337	361	93	542	509	131	1.15 (0.95-1.40)	1.14 (0.84-1.55)	1.09 (0.95-1.26)	0.330636	0.194933
KAT2B	rs7623123	A A	A G	G G	663	115	7	996	171	5	0.97 (0.74-1.27)	2.45 (0.68-8.82)	1.04 (0.81-1.33)	0.376247	0.77398
KAT2B	rs7627847	G G	G A	A A	255	393	143	373	590	218	0.98 (0.79-1.21)	0.98 (0.74-1.29)	0.99 (0.86-1.13)	0.976345	0.861522
KAT2B	rs7628915	C C	C A	A A	310	370	111	445	548	189	0.98 (0.80-1.20)	0.84 (0.63-1.12)	0.93 (0.81-1.07)	0.472295	0.305055
KAT2B	rs977162	G G	G A	A A	492	262	37	728	392	62	0.97 (0.80-1.18)	0.89 (0.57-1.37)	0.96 (0.82-1.12)	0.848147	0.605104
KAT2B	rs9829896	A A	A C	C C	343	370	78	514	539	129	1.01 (0.83-1.23)	0.89 (0.64-1.24)	0.97 (0.84-1.12)	0.742989	0.6492
KAT2B	rs9861831	A A	A T	T T	623	160	8	930	243	9	0.96 (0.76-1.21)	1.22 (0.47-3.21)	0.99 (0.80-1.22)	0.867446	0.893389
MAP4K3	rs10169329	C C	C A	A A	637	143	11	959	209	14	0.97 (0.77-1.23)	1.21 (0.54-2.70)	1.00 (0.81-1.23)	0.866016	0.98582
MAP4K3	rs11124667	G G	G A	A A	199	403	189	324	554	304	1.20 (0.96-1.50)	1.00 (0.77-1.29)	1.00 (0.88-1.13)	0.15817	0.991379
MAP4K3	rs11124675	A A	A C	C C	538	227	26	829	322	31	1.04 (0.85-1.27)	1.27 (0.74-2.18)	1.07 (0.90-1.26)	0.660278	0.449221
MAP4K3	rs11898704	A A	A G	G G	730	59	2	1064	114	4	0.76 (0.55-1.06)	0.78 (0.14-4.36)	0.78 (0.57-1.06)	0.264804	0.10987
MAP4K3	rs12622941	A A	A G	G G	659	126	6	993	178	11	1.01 (0.79-1.31)	0.81 (0.29-2.22)	0.99 (0.79-1.25)	0.911669	0.937471
MAP4K3	rs13418997	A A	A G	G G	299	367	125	434	560	188	0.95 (0.78-1.16)	0.96 (0.73-1.26)	0.97 (0.85-1.11)	0.873567	0.670557
MAP4K3	rs17023640	A A	A C	C C	674	115	2	1039	138	4	1.26 (0.97-1.64)	0.81 (0.14-4.54)	1.22 (0.95-1.57)	0.214878	0.113579
MAP4K3	rs17508058	C C	C A	A A	626	150	15	891	276	15	0.79 (0.63-0.99)	1.38 (0.66-2.85)	0.87 (0.72-1.06)	0.0742951	0.180414
MAP4K3	rs3732052	A A	A G	G G	706	85	0	1096	84	2	1.54 (1.12-2.12)	N/A	1.46 (1.07-2.00)	0.029884	0.0181276
MAP4K3	rs3887311	A A	A T	T T	588	189	14	929	239	14	1.20 (0.96-1.49)	1.56 (0.71-3.41)	1.21 (0.99-1.47)	0.175278	0.0634121
MAP4K3	rs4670932	A A	A G	G G	650	132	9	987	180	15	1.09 (0.86-1.40)	0.95 (0.41-2.20)	1.06 (0.86-1.31)	0.757506	0.568371
MAP4K3	rs7595469	A A	A T	T T	553	218	20	859	298	25	1.09 (0.89-1.33)	1.23 (0.66-2.26)	1.09 (0.92-1.31)	0.602393	0.316258
MAP4K3	rs9309038	G G	G A	A A	602	167	15	892	251	24	0.95 (0.76-1.18)	0.94 (0.49-1.80)	0.95 (0.79-1.15)	0.879308	0.621244
MAPK1	rs1063311	G G	G A	A A	263	388	140	428	539	215	1.15 (0.94-1.42)	1.00 (0.77-1.30)	1.02 (0.90-1.16)	0.319022	0.761306
MAPK1	rs12172554	G G	G A	A A	729	60	2	1092	89	1	1.03 (0.73-1.46)	2.56 (0.23-29.12)	1.07 (0.77-1.49)	0.738259	0.689125
MAPK1	rs17759796	C C	C A	A A	588	187	16	875	269	38	1.02 (0.81-1.27)	0.56 (0.31-1.03)	0.91 (0.76-1.10)	0.162314	0.336965
MAPK1	rs2298432	C C	C A	A A	327	367	97	483	528	171	1.02 (0.84-1.25)	0.85 (0.64-1.13)	0.95 (0.83-1.08)	0.430384	0.42824
MAPK1	rs3810608	G G	G A	A A	431	288	35	693	379	49	1.19 (0.98-1.44)	1.13 (0.71-1.78)	1.13 (0.97-1.33)	0.227053	0.126874
MAPK1	rs5755694	G G	G A	A A	226	394	171	368	556	258	1.19 (0.96-1.48)	1.12 (0.86-1.45)	1.07 (0.94-1.21)	0.289012	0.323415
MAPKAP1	rs10819061	G G	G A	A A	674	112	4	979	190	11	0.90 (0.70-1.16)	0.56 (0.18-1.77)	0.87 (0.69-1.10)	0.452387	0.256485
MAPKAP1	rs11793676	A A	A G	G G	720	67	4	1080	96	6	1.04 (0.74-1.45)	0.94 (0.26-3.38)	1.02 (0.76-1.38)	0.969177	0.877991
MAPKAP1	rs12555339	A A	A G	G G	568	208	15	872	290	20	1.09 (0.88-1.35)	1.22 (0.61-2.43)	1.10 (0.91-1.32)	0.637866	0.343627
MAPKAP1	rs13288963	G G	G A	A A	306	383	102	454	562	166	1.00 (0.82-1.21)	0.89 (0.66-1.19)	0.96 (0.83-1.10)	0.702257	0.527277
MAPKAP1	rs13295422	A A	A G	G G	614	169	8	907	257	18	0.97 (0.77-1.21)	0.58 (0.25-1.35)	0.91 (0.75-1.12)	0.433599	0.385297
MAPKAP1	rs16928181	G G	G A	A A	686	102	1	1026	151	3	1.05 (0.79-1.38)	0.67 (0.07-6.45)	1.03 (0.79-1.35)	0.888383	0.80923
MAPKAP1	rs17350527	C C	C G	G G	675	111	5	1015	157	10	1.08 (0.82-1.41)	0.72 (0.24-2.15)	1.03 (0.80-1.32)	0.716075	0.816292
MAPKAP1	rs522894	G G	G A	A A	528	235	27	783	367	31	0.96 (0.78-1.17)	1.27 (0.74-2.20)	1.01 (0.85-1.20)	0.603961	0.896055
MAPKAP1	rs551938	G G	G A	A A	408	317	66	600	489	93	0.98 (0.81-1.19)	1.08 (0.76-1.53)	1.01 (0.87-1.17)	0.869651	0.86116
MAPKAP1	rs6478704	A A	A C	C C	292	316	80	452	493	113	1.00 (0.81-1.24)	1.10 (0.79-1.51)	1.03 (0.89-1.20)	0.841745	0.674438
MAPKAP1	rs7018948	G G	G A	A A	376	345	70	528	550	104	0.89 (0.73-1.08)	0.94 (0.68-1.31)	0.94 (0.81-1.08)	0.501948	0.383861
MAPKAP1	rs7044663	G G	G A	A A	280	404	107	429	553	200	1.10 (0.90-1.35)	0.79 (0.59-1.05)	0.93 (0.81-1.07)	0.0462965	0.299843
MAPKAP1	rs7862834	C C	C A	A A	608	171	12	894	260	28	1.00 (0.80-1.25)	0.65 (0.33-1.30)	0.94 (0.78-1.14)	0.473182	0.525815
MAPKAP1	rs871391	G G	G A	A A	371	328	92	552	515	114	0.96 (0.79-1.17)	1.23 (0.90-1.69)	1.06 (0.92-1.22)	0.295936	0.426213
MDM2	rs1144943	A A	A C	C C	279	373	139	385	579	218	0.88 (0.71-1.07)	0.90 (0.69-1.17)	0.94 (0.82-1.07)	0.432485	0.326664
MDM2	rs1695144	A A	A G	G G	765	25	1	1134	48	0	0.75 (0.46-1.22)	N/A	0.81 (0.50-1.29)	0.507893	0.369109
MDM2	rs1695147	A A	A C	C C	573	200	18	832	322	28	0.87 (0.70-1.07)	0.87 (0.47-1.63)	0.89 (0.74-1.06)	0.403619	0.197805
MDM2	rs1846402	C C	C A	A A	546	221	24	785	359	38	0.84 (0.69-1.04)	0.86 (0.51-1.46)	0.87 (0.73-1.04)	0.249988	0.120373
MDM2	rs3730536	A A	A G	G G	303	368	120	495	534	153	1.13 (0.92-1.38)	1.34 (1.01-1.77)	1.15 (1.01-1.31)	0.113544	0.0381153
MDM2	rs769412	A A	A G	G G	698	89	4	1056	124	2	1.03 (0.76-1.38)	2.89 (0.52-16.13)	1.09 (0.82-1.44)	0.476103	0.563834
PDPK1	rs1005273	G G	G A	A A	234	391	166	352	584	246	1.03 (0.83-1.28)	0.99 (0.76-1.29)	1.00 (0.88-1.14)	0.934793	0.98671
PDPK1	rs12447555	C C	C G	G G	651	130	9	976	196	8	0.97 (0.76-1.25)	1.43 (0.55-3.77)	1.02 (0.81-1.27)	0.745412	0.893584
PDPK1	rs7201584	A A	A G	G G	542	227	22	805	347	30	1.00 (0.82-1.23)	1.04 (0.58-1.85)	1.01 (0.84-1.20)	0.992167	0.934324
PIK3C2A	rs11603765	A A	A G	G G	499	258	34	720	402	60	0.91 (0.75-1.11)	0.76 (0.48-1.21)	0.89 (0.76-1.05)	0.389741	0.177699
PIK3C2A	rs11604561	A A	A G	G G	614	165	12	909	258	15	0.94 (0.75-1.17)	1.12 (0.52-2.43)	0.96 (0.79-1.18)	0.808685	0.723875
PIK3C2A	rs12421951	A A	A G	G G	709	79	3	1072	109	1	1.06 (0.78-1.44)	4.45 (0.45-44.01)	1.12 (0.83-1.50)	0.417552	0.466588
PIK3C2A	rs2052188	G G	G A	A A	210	414	167	330	605	247	1.07 (0.86-1.33)	1.05 (0.80-1.36)	1.03 (0.90-1.17)	0.818335	0.703231
PIK3C2A	rs214933	G G	G A	A A	357	358	76	547	524	111	1.07 (0.88-1.31)	1.10 (0.79-1.53)	1.06 (0.92-1.22)	0.720396	0.433165
PIK3C2B	rs11240748	G G	G A	A A	458	291	41	684	420	76	1.04 (0.86-1.26)	0.83 (0.55-1.25)	0.98 (0.84-1.13)	0.588413	0.760523
PIK3C2B	rs12031854	A A	A G	G G	478	282	31	711	422	49	1.00 (0.83-1.22)	0.92 (0.57-1.47)	0.99 (0.84-1.16)	0.931498	0.854134
PIK3C2B	rs12059922	G G	G A	A A	621	160	10	943	223	16	1.10 (0.88-1.38)	0.97 (0.43-2.17)	1.07 (0.88-1.32)	0.703692	0.496569
PIK3C2B	rs16853781	A A	A G	G G	524	232	35	780	351	50	1.01 (0.82-1.24)	1.16 (0.72-1.85)	1.04 (0.88-1.22)	0.833847	0.682239
PIK3C2B	rs17334387	G G	G A	A A	646	133	12	981	190	11	1.09 (0.85-1.39)	1.68 (0.71-3.96)	1.13 (0.91-1.41)	0.413338	0.260927
PIK3C2B	rs17406570	C C	C G	G G	656	124	11	990	183	9	1.06 (0.82-1.37)	1.87 (0.74-4.71)	1.12 (0.89-1.41)	0.385228	0.319643
PIK3C2B	rs2942130	A A	A G	G G	519	233	39	769	360	53	0.98 (0.80-1.21)	1.20 (0.77-1.88)	1.03 (0.88-1.22)	0.695544	0.706399
PIK3C2B	rs3747636	A A	A G	G G	456	265	59	667	397	75	1.00 (0.82-1.22)	1.20 (0.82-1.74)	1.05 (0.90-1.22)	0.623551	0.534785
PIK3C2B	rs3827534	G G	G A	A A	499	248	43	762	361	58	1.07 (0.88-1.31)	1.23 (0.81-1.89)	1.09 (0.93-1.28)	0.544509	0.283526
PIK3C2B	rs4951373	G G	G A	A A	615	165	11	917	246	19	1.01 (0.80-1.26)	0.98 (0.46-2.09)	1.00 (0.82-1.22)	0.996563	0.986455
PIK3C2B	rs4951384	A A	A T	T T	431	313	43	639	463	69	0.97 (0.80-1.18)	0.91 (0.61-1.36)	0.96 (0.83-1.12)	0.88726	0.640084
PIK3C2B	rs6594014	G G	G A	A A	216	402	173	314	614	253	0.95 (0.76-1.17)	0.97 (0.75-1.26)	0.98 (0.87-1.12)	0.877696	0.811797
PIK3C2G	rs10505810	A A	A G	G G	430	308	53	632	465	85	0.97 (0.81-1.18)	0.93 (0.64-1.33)	0.97 (0.84-1.12)	0.900553	0.656914
PIK3C2G	rs10505811	A A	A G	G G	629	154	8	925	242	15	0.91 (0.72-1.15)	0.80 (0.34-1.92)	0.91 (0.73-1.12)	0.661481	0.364024
PIK3C2G	rs10505813	G G	G A	A A	205	321	213	284	507	268	0.87 (0.69-1.10)	1.08 (0.83-1.40)	1.04 (0.91-1.18)	0.16416	0.573964
PIK3C2G	rs10734680	G G	G A	A A	305	366	120	468	556	158	0.99 (0.81-1.21)	1.13 (0.85-1.50)	1.05 (0.92-1.20)	0.622093	0.506705
PIK3C2G	rs10743270	A A	A G	G G	237	388	166	329	585	268	0.94 (0.76-1.16)	0.87 (0.67-1.13)	0.93 (0.82-1.06)	0.584738	0.300538
PIK3C2G	rs10743273	A A	A G	G G	360	351	80	558	508	116	1.06 (0.88-1.29)	1.05 (0.77-1.43)	1.04 (0.90-1.19)	0.816215	0.594131
PIK3C2G	rs10770367	C C	C A	A A	317	358	116	505	532	145	1.08 (0.89-1.32)	1.28 (0.96-1.71)	1.12 (0.98-1.28)	0.230348	0.0991643
PIK3C2G	rs10770371	A A	A C	C C	405	310	76	575	505	102	0.89 (0.74-1.08)	1.06 (0.77-1.47)	0.97 (0.85-1.12)	0.389452	0.690355
PIK3C2G	rs10770372	A A	A G	G G	242	391	157	340	597	243	0.94 (0.76-1.16)	0.91 (0.69-1.18)	0.95 (0.83-1.08)	0.74009	0.449881
PIK3C2G	rs10841002	G G	G A	A A	400	324	67	592	491	99	0.98 (0.81-1.18)	1.04 (0.74-1.46)	1.00 (0.87-1.15)	0.932332	1
PIK3C2G	rs10841048	A A	A G	G G	394	324	73	586	498	98	0.98 (0.81-1.20)	1.08 (0.78-1.51)	1.02 (0.88-1.17)	0.858499	0.806817
PIK3C2G	rs11043982	G G	G A	A A	650	135	6	948	227	7	0.84 (0.66-1.07)	1.17 (0.38-3.55)	0.87 (0.69-1.09)	0.33856	0.2226
PIK3C2G	rs11044020	A A	A G	G G	556	212	23	814	345	23	0.89 (0.72-1.09)	1.57 (0.86-2.85)	0.98 (0.83-1.17)	0.148662	0.863163
PIK3C2G	rs11044026	A A	A G	G G	508	252	31	776	359	47	1.08 (0.89-1.31)	1.02 (0.64-1.64)	1.05 (0.90-1.23)	0.750885	0.5392
PIK3C2G	rs11044034	G G	G A	A A	554	215	22	832	319	31	1.01 (0.83-1.24)	1.08 (0.61-1.89)	1.02 (0.86-1.21)	0.963379	0.813079
PIK3C2G	rs11044078	G G	G A	A A	499	259	33	764	373	45	1.07 (0.88-1.30)	1.15 (0.72-1.82)	1.07 (0.91-1.25)	0.727944	0.424566
PIK3C2G	rs11044095	G G	G C	C C	602	177	12	891	269	22	0.99 (0.80-1.24)	0.85 (0.41-1.74)	0.97 (0.80-1.19)	0.904093	0.797033
PIK3C2G	rs11044136	G G	G A	A A	494	266	31	769	369	44	1.13 (0.93-1.38)	1.06 (0.66-1.72)	1.09 (0.93-1.29)	0.465519	0.292743
PIK3C2G	rs11044165	A A	A G	G G	337	349	105	492	552	138	0.93 (0.76-1.13)	1.12 (0.84-1.49)	1.02 (0.89-1.16)	0.431592	0.789529
PIK3C2G	rs11044168	A A	A G	G G	527	235	29	805	338	39	1.06 (0.87-1.30)	1.09 (0.67-1.78)	1.06 (0.90-1.24)	0.801606	0.511558
PIK3C2G	rs11044223	A A	A G	G G	632	147	12	941	226	15	0.97 (0.77-1.22)	1.16 (0.54-2.51)	0.99 (0.81-1.22)	0.886657	0.944688
PIK3C2G	rs11044235	C C	C A	A A	343	342	106	486	539	157	0.90 (0.75-1.09)	0.97 (0.74-1.28)	0.96 (0.85-1.10)	0.575479	0.573525
PIK3C2G	rs12146835	G G	G C	C C	313	355	123	478	568	136	0.95 (0.78-1.16)	1.36 (1.02-1.81)	1.11 (0.97-1.27)	0.0397052	0.135918
PIK3C2G	rs12297325	G G	G A	A A	631	155	5	970	203	9	1.17 (0.92-1.48)	0.75 (0.25-2.29)	1.12 (0.90-1.39)	0.371537	0.31904
PIK3C2G	rs12306585	A A	A G	G G	594	184	13	903	262	17	1.05 (0.84-1.31)	1.21 (0.57-2.55)	1.06 (0.87-1.29)	0.823968	0.55876
PIK3C2G	rs12308471	T T	T A	A A	509	256	23	751	383	44	0.98 (0.80-1.19)	0.81 (0.49-1.36)	0.95 (0.81-1.12)	0.729741	0.541249
PIK3C2G	rs12309567	A A	A C	C C	540	231	20	802	348	32	0.98 (0.81-1.20)	0.97 (0.55-1.71)	0.98 (0.83-1.16)	0.982899	0.852662
PIK3C2G	rs12371012	G G	G A	A A	402	318	71	636	453	93	1.10 (0.91-1.33)	1.23 (0.88-1.73)	1.11 (0.96-1.27)	0.369422	0.159087
PIK3C2G	rs12422451	G G	G A	A A	303	354	134	466	530	186	1.03 (0.85-1.25)	1.13 (0.86-1.48)	1.06 (0.93-1.20)	0.672519	0.407998
PIK3C2G	rs12422650	A A	A G	G G	673	112	6	1033	144	5	1.17 (0.89-1.53)	1.83 (0.55-6.11)	1.19 (0.93-1.54)	0.348139	0.165553
PIK3C2G	rs12427286	G G	G A	A A	680	106	5	1039	139	4	1.12 (0.85-1.48)	2.20 (0.58-8.32)	1.17 (0.90-1.51)	0.372611	0.237886
PIK3C2G	rs12580062	A A	A G	G G	393	330	68	583	490	109	1.00 (0.82-1.21)	0.95 (0.68-1.33)	0.98 (0.86-1.13)	0.959545	0.822186
PIK3C2G	rs12816270	A A	A G	G G	560	212	19	850	307	25	1.06 (0.86-1.31)	1.15 (0.63-2.12)	1.07 (0.89-1.28)	0.789195	0.491946
PIK3C2G	rs12822135	A A	A G	G G	633	148	10	927	237	18	0.92 (0.74-1.15)	0.87 (0.40-1.90)	0.93 (0.76-1.13)	0.742329	0.441013
PIK3C2G	rs12827124	A A	A G	G G	541	224	26	784	356	42	0.94 (0.77-1.15)	0.87 (0.52-1.44)	0.94 (0.79-1.11)	0.743808	0.44324
PIK3C2G	rs12827287	A A	A G	G G	493	266	32	756	374	52	1.10 (0.90-1.34)	0.97 (0.61-1.53)	1.05 (0.90-1.23)	0.612561	0.548395
PIK3C2G	rs1374670	G G	G A	A A	290	375	126	376	591	215	0.83 (0.68-1.01)	0.76 (0.58-1.00)	0.86 (0.76-0.99)	0.0828104	0.0308945
PIK3C2G	rs1448473	G G	G C	C C	584	190	15	870	290	20	0.99 (0.80-1.22)	1.04 (0.53-2.05)	0.99 (0.83-1.20)	0.985214	0.956007
PIK3C2G	rs17409120	A A	A G	G G	626	154	11	949	220	13	1.06 (0.84-1.34)	1.40 (0.62-3.16)	1.09 (0.88-1.34)	0.650707	0.424147
PIK3C2G	rs17411508	A A	A G	G G	710	80	1	1035	139	8	0.82 (0.61-1.11)	0.22 (0.03-1.77)	0.78 (0.58-1.03)	0.16746	0.0806669
PIK3C2G	rs17418422	G G	G A	A A	614	169	8	922	243	17	1.01 (0.81-1.27)	0.71 (0.30-1.69)	0.98 (0.80-1.20)	0.736809	0.808953
PIK3C2G	rs17419409	A A	A G	G G	541	225	25	800	347	35	0.96 (0.78-1.17)	1.07 (0.64-1.81)	0.98 (0.83-1.16)	0.863909	0.843704
PIK3C2G	rs2305220	G G	G A	A A	311	355	125	473	572	137	0.94 (0.77-1.15)	1.36 (1.02-1.81)	1.11 (0.97-1.27)	0.0332189	0.144055
PIK3C2G	rs2594829	C C	C G	G G	651	133	6	992	180	9	1.09 (0.85-1.39)	0.95 (0.33-2.72)	1.06 (0.85-1.33)	0.811214	0.588268
PIK3C2G	rs2931484	A A	A G	G G	373	341	77	571	499	111	1.03 (0.85-1.26)	1.07 (0.77-1.48)	1.03 (0.90-1.19)	0.898236	0.643152
PIK3C2G	rs3902021	G G	G A	A A	405	324	62	581	499	102	0.93 (0.76-1.12)	0.83 (0.59-1.17)	0.92 (0.79-1.06)	0.507329	0.247329
PIK3C2G	rs4128867	A A	A G	G G	279	364	148	428	579	175	0.96 (0.78-1.17)	1.29 (0.99-1.69)	1.10 (0.97-1.26)	0.0707555	0.142312
PIK3C2G	rs4448740	C C	C G	G G	300	364	127	458	540	183	1.02 (0.83-1.24)	1.09 (0.83-1.43)	1.04 (0.91-1.18)	0.822827	0.573377
PIK3C2G	rs4534639	G G	G A	A A	282	363	146	434	571	176	0.97 (0.79-1.19)	1.27 (0.97-1.65)	1.10 (0.96-1.25)	0.119446	0.169619
PIK3C2G	rs4763508	A A	A G	G G	399	313	79	566	518	98	0.86 (0.71-1.04)	1.21 (0.87-1.68)	1.00 (0.87-1.15)	0.0711455	0.956978
PIK3C2G	rs4764409	G G	G A	A A	490	263	38	730	407	45	0.97 (0.80-1.18)	1.28 (0.81-2.00)	1.03 (0.88-1.21)	0.511375	0.699404
PIK3C2G	rs4764412	G G	G A	A A	621	154	16	887	284	11	0.80 (0.64-0.99)	2.22 (1.02-4.84)	0.92 (0.76-1.12)	0.0135035	0.400979
PIK3C2G	rs516340	A A	A G	G G	590	187	14	919	242	21	1.16 (0.93-1.46)	1.04 (0.52-2.06)	1.12 (0.92-1.36)	0.419723	0.25336
PIK3C2G	rs644164	C C	C A	A A	537	222	29	826	316	37	1.07 (0.87-1.32)	1.26 (0.76-2.09)	1.09 (0.92-1.29)	0.57419	0.312842
PIK3C2G	rs6486909	A A	A G	G G	427	315	49	667	436	79	1.13 (0.93-1.36)	0.99 (0.67-1.46)	1.06 (0.92-1.23)	0.442989	0.43347
PIK3C2G	rs7304394	C C	C A	A A	448	281	62	631	466	85	0.85 (0.70-1.04)	1.02 (0.72-1.45)	0.94 (0.82-1.08)	0.254062	0.395964
PIK3C2G	rs7307206	G G	G C	C C	647	140	4	972	203	7	1.02 (0.80-1.29)	0.94 (0.27-3.27)	1.01 (0.81-1.27)	0.982391	0.90785
PIK3C2G	rs7964182	G G	G A	A A	475	283	33	737	401	44	1.09 (0.90-1.33)	1.16 (0.72-1.86)	1.09 (0.92-1.27)	0.601806	0.3151
PIK3C3	rs10775471	G G	G A	A A	449	291	51	718	401	63	1.14 (0.94-1.38)	1.26 (0.85-1.88)	1.13 (0.97-1.31)	0.268724	0.105404
PIK3C3	rs3764459	G G	G A	A A	670	114	6	1009	164	8	1.06 (0.81-1.37)	1.01 (0.34-2.96)	1.05 (0.82-1.33)	0.924317	0.717522
PIK3C3	rs609301	G G	G A	A A	336	343	112	499	532	151	0.97 (0.80-1.18)	1.12 (0.85-1.48)	1.03 (0.91-1.18)	0.617055	0.616321
PIK3C3	rs9646518	G G	G A	A A	649	130	12	942	218	22	0.90 (0.71-1.14)	0.88 (0.43-1.80)	0.91 (0.74-1.12)	0.651204	0.366832
PIK3CA	rs11706842	G G	G A	A A	684	102	5	1010	165	7	0.89 (0.68-1.17)	0.93 (0.29-2.97)	0.90 (0.71-1.16)	0.703605	0.420068
PIK3CA	rs13320527	A A	A G	G G	692	98	0	1020	156	5	0.91 (0.69-1.20)	N/A	0.86 (0.66-1.12)	0.810639	0.265051
PIK3CA	rs1517586	A A	A G	G G	646	141	4	970	206	6	1.00 (0.79-1.28)	0.93 (0.26-3.37)	1.00 (0.79-1.26)	0.994103	0.984323
PIK3CA	rs1607237	A A	A G	G G	284	384	123	423	546	213	1.06 (0.86-1.30)	0.89 (0.67-1.18)	0.96 (0.84-1.10)	0.454756	0.59595
PIK3CA	rs2677760	A A	A G	G G	212	394	185	324	567	291	1.07 (0.86-1.33)	1.02 (0.78-1.33)	1.01 (0.89-1.16)	0.807266	0.828512
PIK3CA	rs2699905	G G	G A	A A	458	288	45	703	420	59	1.03 (0.85-1.24)	1.10 (0.73-1.65)	1.04 (0.89-1.21)	0.877301	0.62937
PIK3CA	rs3729692	A A	A C	C C	701	87	3	1036	142	4	0.90 (0.67-1.20)	0.87 (0.19-3.98)	0.90 (0.68-1.19)	0.770849	0.474222
PIK3CA	rs6443624	C C	C A	A A	475	276	38	678	427	75	0.92 (0.76-1.12)	0.68 (0.45-1.04)	0.88 (0.75-1.02)	0.179332	0.0919584
PIK3CA	rs7621329	G G	G A	A A	541	227	23	760	372	50	0.85 (0.69-1.04)	0.57 (0.34-0.97)	0.81 (0.69-0.96)	0.0460028	0.0160872
PIK3CA	rs7640662	G G	G C	C C	573	205	13	886	272	24	1.14 (0.92-1.40)	0.81 (0.40-1.62)	1.07 (0.89-1.28)	0.387776	0.46906
PIK3CA	rs7651265	A A	A G	G G	630	152	9	912	251	19	0.87 (0.69-1.09)	0.58 (0.25-1.34)	0.84 (0.68-1.03)	0.231238	0.10212
PIK3CB	rs17548850	C C	C A	A A	470	288	33	731	391	60	1.12 (0.92-1.35)	0.83 (0.53-1.31)	1.03 (0.88-1.20)	0.330715	0.74633
PIK3CB	rs635592	G G	G A	A A	195	405	191	351	541	290	1.33 (1.07-1.66)	1.19 (0.91-1.55)	1.10 (0.96-1.25)	0.0375402	0.163682
PIK3CD	rs10779729	G G	G A	A A	308	327	100	434	519	151	0.90 (0.73-1.11)	0.96 (0.71-1.30)	0.96 (0.83-1.10)	0.632249	0.559183
PIK3CD	rs11121484	G G	G A	A A	689	94	7	1020	152	8	0.92 (0.70-1.22)	1.06 (0.38-2.99)	0.94 (0.73-1.21)	0.832861	0.646188
PIK3CD	rs1135427	A A	A C	C C	274	381	135	402	558	221	1.01 (0.82-1.25)	0.92 (0.70-1.21)	0.97 (0.85-1.10)	0.750449	0.617096
PIK3CD	rs11589267	G G	G A	A A	219	378	194	359	557	266	1.11 (0.89-1.38)	1.19 (0.92-1.55)	1.09 (0.96-1.24)	0.416059	0.189308
PIK3CD	rs12037599	C C	C G	G G	732	56	3	1099	79	3	1.07 (0.75-1.54)	1.13 (0.23-5.69)	1.07 (0.77-1.49)	0.922941	0.68905
PIK3CD	rs12567553	A A	A G	G G	620	161	9	881	282	18	0.81 (0.65-1.01)	0.74 (0.33-1.68)	0.82 (0.67-1.01)	0.155114	0.0563081
PIK3CD	rs12568084	G G	G A	A A	729	62	0	1076	101	4	0.92 (0.66-1.28)	N/A	0.85 (0.62-1.17)	0.874968	0.332904
PIK3CD	rs4240896	G G	G A	A A	277	382	130	413	581	186	1.01 (0.82-1.24)	1.06 (0.80-1.40)	1.02 (0.90-1.17)	0.924068	0.732479
PIK3CD	rs6540985	A A	A G	G G	361	352	76	534	524	122	1.01 (0.83-1.23)	0.93 (0.67-1.28)	0.98 (0.85-1.13)	0.866929	0.796761
PIK3CD	rs6541017	A A	A G	G G	587	190	14	834	318	30	0.88 (0.71-1.08)	0.68 (0.35-1.33)	0.86 (0.72-1.04)	0.284302	0.119112
PIK3CD	rs6669509	A A	A C	C C	213	386	190	323	573	284	1.02 (0.82-1.27)	1.04 (0.80-1.36)	1.02 (0.90-1.16)	0.952313	0.755223
PIK3CD	rs6677649	A A	A G	G G	682	103	5	989	185	7	0.82 (0.63-1.06)	1.04 (0.32-3.36)	0.84 (0.66-1.07)	0.302026	0.167164
PIK3CD	rs9430220	A A	A G	G G	512	246	33	720	398	64	0.89 (0.73-1.08)	0.74 (0.47-1.15)	0.88 (0.75-1.03)	0.260983	0.105514
PIK3CG	rs10215499	A A	A G	G G	718	72	1	1079	102	1	1.08 (0.79-1.49)	1.41 (0.08-23.57)	1.09 (0.80-1.48)	0.861302	0.595122
PIK3CG	rs11766675	A A	A G	G G	515	245	31	741	387	54	0.94 (0.77-1.14)	0.82 (0.52-1.30)	0.92 (0.79-1.08)	0.603481	0.327379
PIK3CG	rs11976223	A A	A G	G G	240	387	164	409	541	232	1.21 (0.98-1.49)	1.17 (0.90-1.52)	1.09 (0.96-1.25)	0.205145	0.171024
PIK3CG	rs17400804	A A	A G	G G	622	154	14	952	215	13	1.07 (0.84-1.36)	1.53 (0.71-3.30)	1.11 (0.90-1.37)	0.50132	0.327527
PIK3CG	rs3173908	G G	G A	A A	454	294	43	660	446	76	0.99 (0.81-1.20)	0.83 (0.56-1.24)	0.95 (0.82-1.10)	0.652093	0.498256
PIK3CG	rs4460309	G G	G A	A A	447	293	51	653	450	79	0.98 (0.81-1.19)	1.00 (0.69-1.47)	0.99 (0.85-1.15)	0.981603	0.919039
PIK3CG	rs4727666	A A	A G	G G	495	253	43	736	398	48	0.93 (0.76-1.14)	1.26 (0.81-1.96)	1.01 (0.86-1.19)	0.386764	0.90599
PIK3CG	rs6466135	G G	G A	A A	442	291	58	624	470	88	0.88 (0.72-1.07)	0.97 (0.68-1.40)	0.93 (0.81-1.09)	0.418926	0.376937
PIK3CG	rs6961244	A A	A C	C C	644	140	7	924	245	13	0.86 (0.68-1.09)	0.87 (0.34-2.25)	0.88 (0.71-1.08)	0.458782	0.224496
PIK3CG	rs6963859	C C	C A	A A	391	332	68	575	502	105	1.01 (0.83-1.22)	1.02 (0.72-1.43)	1.01 (0.87-1.16)	0.993827	0.912033
PIK3CG	rs849387	A A	A C	C C	195	378	218	328	572	282	1.08 (0.87-1.35)	1.19 (0.92-1.53)	1.09 (0.96-1.24)	0.403944	0.179604
PIK3CG	rs849412	G G	G A	A A	562	199	30	863	292	27	1.01 (0.81-1.26)	1.58 (0.92-2.72)	1.10 (0.92-1.32)	0.255265	0.2882
PIK3R1	rs10072475	A A	A G	G G	588	187	16	891	272	19	1.00 (0.81-1.25)	1.26 (0.63-2.50)	1.03 (0.85-1.25)	0.810162	0.733399
PIK3R1	rs1043526	A A	A G	G G	595	181	15	854	303	25	0.83 (0.67-1.03)	0.85 (0.44-1.63)	0.86 (0.71-1.03)	0.214037	0.095299
PIK3R1	rs12657050	G G	G A	A A	475	277	39	694	420	68	0.94 (0.78-1.14)	0.82 (0.54-1.24)	0.92 (0.79-1.08)	0.580722	0.316867
PIK3R1	rs12659907	G G	G A	A A	623	157	11	950	217	15	1.12 (0.89-1.41)	1.04 (0.47-2.29)	1.09 (0.89-1.34)	0.638625	0.390143
PIK3R1	rs13156223	C C	C G	G G	475	258	57	708	424	48	0.94 (0.77-1.15)	1.82 (1.21-2.72)	1.13 (0.96-1.32)	0.00732407	0.136456
PIK3R1	rs1550805	G G	G A	A A	638	147	6	966	205	11	1.06 (0.83-1.34)	0.76 (0.28-2.08)	1.02 (0.82-1.28)	0.76044	0.835873
PIK3R1	rs16897511	A A	A C	C C	474	266	51	703	415	64	0.95 (0.77-1.16)	1.16 (0.78-1.72)	1.01 (0.87-1.18)	0.612864	0.890225
PIK3R1	rs16897561	C C	C A	A A	503	257	31	783	360	39	1.10 (0.90-1.34)	1.23 (0.74-2.05)	1.10 (0.93-1.30)	0.536741	0.265806
PIK3R1	rs16897601	A A	A G	G G	516	247	28	769	363	50	0.98 (0.80-1.20)	0.84 (0.52-1.37)	0.96 (0.81-1.12)	0.779411	0.581922
PIK3R1	rs17317833	G G	G A	A A	588	184	19	871	282	29	0.93 (0.74-1.16)	0.94 (0.52-1.70)	0.94 (0.78-1.13)	0.797874	0.528147
PIK3R1	rs17318918	A A	A G	G G	630	149	7	917	239	15	0.88 (0.70-1.11)	0.69 (0.28-1.72)	0.87 (0.71-1.07)	0.415698	0.190193
PIK3R1	rs173702	A A	A G	G G	314	345	132	423	573	186	0.82 (0.67-1.00)	0.95 (0.73-1.26)	0.94 (0.83-1.08)	0.137175	0.396821
PIK3R1	rs173703	G G	G A	A A	498	249	44	723	396	63	0.92 (0.76-1.12)	1.05 (0.70-1.59)	0.97 (0.83-1.13)	0.659809	0.680808
PIK3R1	rs1823023	G G	G A	A A	338	349	104	482	546	154	0.91 (0.75-1.11)	0.97 (0.73-1.30)	0.97 (0.84-1.11)	0.659117	0.608523
PIK3R1	rs2161120	A A	A G	G G	234	387	170	375	569	238	1.04 (0.85-1.29)	1.10 (0.85-1.44)	1.05 (0.92-1.20)	0.769029	0.469966
PIK3R1	rs251399	A A	A G	G G	333	367	91	516	511	155	1.11 (0.91-1.36)	0.89 (0.67-1.20)	0.99 (0.86-1.13)	0.301001	0.851628
PIK3R1	rs251402	A A	A G	G G	557	211	23	846	300	36	1.08 (0.88-1.33)	0.98 (0.58-1.68)	1.05 (0.88-1.24)	0.741014	0.579944
PIK3R1	rs251406	G G	G A	A A	352	372	67	604	476	102	1.33 (1.10-1.62)	1.13 (0.80-1.60)	1.17 (1.01-1.35)	0.0137853	0.0346044
PIK3R1	rs251408	A A	A G	G G	244	380	167	338	587	256	0.92 (0.75-1.14)	0.95 (0.73-1.22)	0.97 (0.85-1.10)	0.747422	0.615912
PIK3R1	rs34306	G G	G A	A A	572	194	18	851	299	25	0.98 (0.80-1.21)	1.03 (0.55-1.94)	0.99 (0.83-1.19)	0.981495	0.932084
PIK3R1	rs34309	G G	G A	A A	305	360	126	421	561	200	0.91 (0.75-1.12)	0.91 (0.70-1.20)	0.95 (0.83-1.08)	0.638025	0.410709
PIK3R1	rs3730082	G G	G A	A A	503	257	31	783	359	40	1.10 (0.90-1.34)	1.20 (0.72-1.99)	1.10 (0.93-1.30)	0.557198	0.279512
PIK3R1	rs3730089	G G	G A	A A	570	196	22	864	285	27	1.07 (0.86-1.32)	1.28 (0.72-2.30)	1.09 (0.91-1.30)	0.613265	0.353939
PIK3R1	rs4122269	A A	A G	G G	294	371	125	444	574	162	1.00 (0.82-1.23)	1.19 (0.90-1.58)	1.07 (0.93-1.23)	0.421734	0.32682
PIK3R1	rs6449959	G G	G A	A A	501	251	39	772	366	43	1.07 (0.87-1.32)	1.38 (0.88-2.18)	1.12 (0.95-1.32)	0.344916	0.191671
PIK3R1	rs6881033	G G	G A	A A	216	371	204	316	615	251	0.91 (0.73-1.14)	1.25 (0.96-1.63)	1.11 (0.97-1.27)	0.0253079	0.119444
PIK3R1	rs6890202	G G	G A	A A	296	365	130	457	543	182	0.99 (0.81-1.21)	1.07 (0.81-1.40)	1.02 (0.90-1.17)	0.858878	0.717215
PIK3R1	rs706711	G G	G A	A A	261	356	174	393	608	181	0.92 (0.75-1.14)	1.52 (1.16-1.99)	1.19 (1.04-1.36)	0.00039282	0.010465
PIK3R1	rs706716	G G	G A	A A	453	277	61	653	454	75	0.87 (0.71-1.06)	1.20 (0.83-1.73)	0.99 (0.85-1.14)	0.156564	0.846052
PIK3R1	rs831122	G G	G A	A A	587	191	13	882	277	23	1.03 (0.83-1.28)	0.84 (0.42-1.68)	1.00 (0.83-1.21)	0.834687	0.987197
PIK3R1	rs831123	G G	G C	C C	660	118	13	942	232	8	0.74 (0.58-0.94)	2.29 (0.89-5.90)	0.85 (0.68-1.06)	0.00818686	0.139286
PIK3R1	rs831125	A A	A G	G G	635	145	11	941	223	18	0.95 (0.75-1.21)	0.89 (0.42-1.92)	0.95 (0.77-1.17)	0.887574	0.62731
PIK3R1	rs9291926	C C	C A	A A	215	375	201	290	602	289	0.85 (0.69-1.06)	0.96 (0.74-1.23)	0.98 (0.86-1.11)	0.308165	0.711117
PIK3R2	rs2241090	C C	C G	G G	465	291	35	691	419	72	1.03 (0.85-1.24)	0.72 (0.47-1.11)	0.94 (0.81-1.10)	0.291479	0.467454
PIK3R2	rs2267922	C C	C G	G G	215	383	193	295	583	304	0.87 (0.69-1.09)	0.86 (0.66-1.12)	0.93 (0.81-1.06)	0.417547	0.25644
PIK3R2	rs273269	G G	G A	A A	626	150	11	951	208	19	1.08 (0.86-1.37)	0.83 (0.39-1.76)	1.03 (0.84-1.27)	0.683725	0.755711
PIK3R2	rs3736328	C C	C G	G G	217	392	182	335	589	258	1.05 (0.84-1.31)	1.12 (0.86-1.46)	1.06 (0.93-1.21)	0.696948	0.400124
PIK3R3	rs1052610	A A	A G	G G	622	160	9	959	211	12	1.14 (0.90-1.44)	1.29 (0.53-3.16)	1.14 (0.92-1.41)	0.489587	0.232059
PIK3R3	rs12143865	A A	A G	G G	589	192	9	868	293	20	0.97 (0.78-1.19)	0.64 (0.29-1.42)	0.93 (0.77-1.12)	0.530429	0.433732
PIK3R3	rs1416706	A A	A G	G G	345	368	78	508	538	136	1.03 (0.84-1.26)	0.84 (0.61-1.16)	0.95 (0.83-1.10)	0.444175	0.52785
PIK3R3	rs1768809	C C	C A	A A	245	400	145	345	598	238	0.97 (0.79-1.20)	0.89 (0.68-1.17)	0.95 (0.83-1.08)	0.686615	0.419702
PIK3R3	rs7533750	C C	C G	G G	418	313	60	609	486	87	0.97 (0.80-1.17)	1.05 (0.74-1.50)	1.00 (0.86-1.15)	0.879079	0.98531
PIK3R3	rs785494	C C	C A	A A	249	383	158	383	592	206	0.97 (0.78-1.19)	1.14 (0.87-1.49)	1.05 (0.92-1.20)	0.446678	0.458823
PIK3R3	rs785505	A A	A T	T T	708	83	0	1078	101	3	1.29 (0.94-1.76)	N/A	1.20 (0.88-1.62)	0.290347	0.247694
PIK3R3	rs785506	A A	A G	G G	399	343	48	585	502	94	1.02 (0.84-1.24)	0.73 (0.50-1.07)	0.93 (0.80-1.08)	0.237075	0.331228
PIK3R4	rs1484939	G G	G A	A A	311	375	105	472	547	163	1.06 (0.88-1.29)	0.97 (0.73-1.28)	1.00 (0.88-1.14)	0.727999	0.964306
PIK3R4	rs2306688	G G	G A	A A	515	238	38	759	382	41	0.90 (0.74-1.10)	1.28 (0.81-2.03)	0.99 (0.84-1.16)	0.281418	0.880482
PIK3R4	rs4682639	A A	A G	G G	374	345	72	573	497	112	1.07 (0.88-1.30)	0.95 (0.68-1.32)	1.01 (0.88-1.16)	0.672989	0.881714
PIK3R5	rs12945251	C C	C G	G G	506	249	36	759	374	49	1.01 (0.82-1.24)	1.15 (0.74-1.80)	1.04 (0.88-1.22)	0.828764	0.66038
PIK3R5	rs16957702	G G	G A	A A	292	308	79	425	461	102	0.95 (0.77-1.16)	1.15 (0.83-1.59)	1.03 (0.89-1.19)	0.504826	0.726134
PIK3R5	rs17740182	G G	G C	C C	401	323	66	611	486	84	0.99 (0.82-1.20)	1.24 (0.87-1.75)	1.06 (0.92-1.22)	0.456419	0.446936
PIK3R5	rs17808142	G G	G A	A A	553	219	19	878	284	20	1.22 (0.99-1.50)	1.53 (0.81-2.90)	1.22 (1.02-1.46)	0.0855519	0.0266796
PIK3R5	rs181531	G G	G A	A A	282	375	132	447	560	173	1.03 (0.84-1.26)	1.22 (0.93-1.61)	1.09 (0.96-1.24)	0.346125	0.200405
PIK3R5	rs181536	G G	G A	A A	721	68	1	1058	116	6	0.85 (0.62-1.17)	0.21 (0.02-1.77)	0.80 (0.59-1.08)	0.22874	0.144304
PIK3R5	rs181538	A A	A G	G G	209	389	190	287	604	282	0.86 (0.69-1.08)	0.88 (0.68-1.15)	0.94 (0.82-1.07)	0.409698	0.352408
PIK3R5	rs373495	C C	C A	A A	623	157	11	955	216	11	1.10 (0.87-1.38)	1.48 (0.63-3.46)	1.12 (0.91-1.38)	0.50739	0.280529
PIK3R5	rs381309	A A	A G	G G	256	383	152	401	580	201	1.01 (0.82-1.24)	1.17 (0.90-1.53)	1.07 (0.94-1.22)	0.436229	0.28546
PIK3R5	rs383123	A A	A G	G G	194	408	189	331	582	269	1.20 (0.97-1.50)	1.21 (0.93-1.58)	1.10 (0.97-1.26)	0.210247	0.1387
PIK3R5	rs392750	G G	G A	A A	619	162	10	944	227	11	1.09 (0.86-1.37)	1.28 (0.54-3.06)	1.10 (0.89-1.35)	0.688804	0.397016
PIK3R5	rs402816	G G	G C	C C	351	349	91	490	537	155	0.89 (0.73-1.08)	0.79 (0.58-1.06)	0.89 (0.77-1.02)	0.226022	0.0845887
PIK3R5	rs429558	T T	T A	A A	307	362	122	422	559	201	0.88 (0.72-1.08)	0.82 (0.62-1.08)	0.90 (0.79-1.03)	0.274963	0.113171
PIK3R5	rs4791764	A A	A G	G G	382	335	74	586	502	94	1.02 (0.85-1.24)	1.22 (0.87-1.71)	1.07 (0.93-1.23)	0.497733	0.348509
PIK3R5	rs7208804	C C	C G	G G	580	197	14	853	291	38	1.00 (0.81-1.24)	0.58 (0.31-1.08)	0.92 (0.77-1.10)	0.224928	0.361493
PPP2CA	rs2302599	C C	C A	A A	551	221	19	786	362	34	0.85 (0.69-1.04)	0.80 (0.45-1.42)	0.86 (0.72-1.02)	0.22545	0.0901449
PPP2CA	rs4346818	G G	G A	A A	625	157	9	921	245	16	0.92 (0.74-1.16)	0.72 (0.31-1.64)	0.91 (0.74-1.11)	0.599751	0.344476
PRKAA1	rs10053664	A A	A G	G G	241	399	151	376	592	214	1.09 (0.88-1.34)	1.11 (0.85-1.45)	1.06 (0.93-1.21)	0.668017	0.403197
PRKAA1	rs10074991	G G	G A	A A	419	301	71	622	469	91	0.95 (0.78-1.15)	1.16 (0.83-1.62)	1.02 (0.89-1.17)	0.527003	0.766469
PRKAA1	rs12188129	G G	G A	A A	546	219	26	814	333	35	0.99 (0.81-1.21)	1.06 (0.63-1.78)	1.00 (0.85-1.19)	0.96377	0.971565
PRKAA1	rs17239241	A A	A G	G G	633	152	4	961	205	14	1.15 (0.91-1.45)	0.40 (0.13-1.24)	1.04 (0.85-1.29)	0.134063	0.68446
PRKAA1	rs3805486	A A	A G	G G	593	179	19	886	272	24	0.97 (0.78-1.20)	1.15 (0.62-2.14)	1.00 (0.83-1.20)	0.85401	0.993722
PRKAA1	rs3805490	A A	A T	T T	414	324	53	641	469	72	1.09 (0.90-1.32)	1.15 (0.78-1.68)	1.08 (0.93-1.26)	0.579828	0.302861
PRKAA1	rs6882903	C C	C A	A A	446	294	51	619	487	76	0.85 (0.70-1.03)	0.91 (0.62-1.34)	0.90 (0.77-1.04)	0.232132	0.161282
PRKAA2	rs10789038	G G	G A	A A	223	382	186	307	585	290	0.89 (0.71-1.10)	0.88 (0.69-1.14)	0.94 (0.83-1.06)	0.500699	0.322322
PRKAA2	rs11579321	G G	G C	C C	679	108	4	1016	156	9	1.03 (0.79-1.35)	0.71 (0.21-2.33)	0.99 (0.78-1.27)	0.830528	0.958229
PRKAA2	rs1342382	T T	T A	A A	723	66	2	1072	108	2	0.94 (0.68-1.29)	0.98 (0.14-7.00)	0.94 (0.69-1.28)	0.927732	0.709098
PRKAA2	rs2746347	G G	G A	A A	627	155	9	915	244	23	0.91 (0.72-1.14)	0.60 (0.27-1.32)	0.87 (0.71-1.07)	0.330623	0.178982
PRKAA2	rs2796516	G G	G A	A A	577	199	15	819	328	35	0.86 (0.69-1.06)	0.62 (0.33-1.15)	0.83 (0.69-1.00)	0.13978	0.0518648
PRKAA2	rs3738567	A A	A C	C C	443	305	43	624	475	83	0.89 (0.73-1.07)	0.73 (0.49-1.08)	0.87 (0.75-1.01)	0.193096	0.072754
PRKAA2	rs4912408	G G	G A	A A	357	344	90	543	511	128	1.01 (0.83-1.23)	1.07 (0.79-1.44)	1.03 (0.90-1.17)	0.915601	0.716709
PRKAA2	rs6588640	G G	G A	A A	698	90	3	1021	156	5	0.84 (0.63-1.11)	1.09 (0.24-5.00)	0.86 (0.66-1.12)	0.467763	0.265074
PRKAA2	rs7519509	A A	A G	G G	238	386	167	340	584	258	0.93 (0.75-1.15)	0.92 (0.71-1.19)	0.96 (0.84-1.09)	0.743014	0.488426
PRKAB1	rs17408578	C C	C A	A A	659	123	9	971	203	8	0.92 (0.71-1.18)	1.80 (0.65-5.04)	0.99 (0.78-1.24)	0.416232	0.898778
PRKAB1	rs278144	A A	A G	G G	361	348	75	529	524	121	0.98 (0.81-1.19)	0.87 (0.63-1.21)	0.95 (0.83-1.09)	0.710652	0.479953
PRKAB1	rs6490265	G G	G A	A A	520	251	20	801	344	37	1.15 (0.94-1.40)	0.80 (0.45-1.42)	1.06 (0.89-1.25)	0.279314	0.513345
PRKAB2	rs10751402	A A	A C	C C	257	394	139	429	562	190	1.15 (0.93-1.41)	1.19 (0.91-1.56)	1.10 (0.96-1.26)	0.321494	0.155911
PRKAB2	rs11584787	G G	G C	C C	393	332	66	555	510	117	0.95 (0.78-1.15)	0.79 (0.57-1.12)	0.91 (0.79-1.05)	0.40179	0.213886
PRKAB2	rs17159890	A A	A C	C C	739	50	2	1122	56	4	1.30 (0.87-1.94)	0.73 (0.13-4.05)	1.20 (0.83-1.74)	0.40661	0.32152
PRKAB2	rs2304893	A A	A G	G G	676	113	2	1037	141	4	1.26 (0.96-1.65)	0.90 (0.16-4.99)	1.22 (0.94-1.59)	0.254495	0.126195
PRKAB2	rs4950382	G G	G A	A A	441	294	56	662	442	78	0.99 (0.82-1.20)	1.00 (0.69-1.45)	1.00 (0.86-1.15)	0.996599	0.949915
PRKAB2	rs6689934	C C	C A	A A	709	81	1	1074	107	1	1.16 (0.85-1.59)	2.00 (0.13-31.97)	1.17 (0.87-1.59)	0.564882	0.301553
PRKAB2	rs6937	A A	A G	G G	599	185	7	938	229	15	1.29 (1.03-1.62)	0.84 (0.34-2.08)	1.21 (0.99-1.49)	0.0714592	0.0680276
PRKAB2	rs7525703	A A	A G	G G	341	363	87	544	507	131	1.13 (0.93-1.37)	0.98 (0.72-1.34)	1.03 (0.90-1.19)	0.417587	0.629072
PRKAB2	rs930495	A A	A C	C C	300	377	114	485	531	166	1.13 (0.93-1.38)	1.10 (0.83-1.46)	1.07 (0.94-1.22)	0.453812	0.327032
PRKAG1	rs10875912	A A	A G	G G	327	361	103	521	530	131	1.09 (0.90-1.32)	1.30 (0.96-1.76)	1.12 (0.98-1.29)	0.233787	0.102071
PRKAG1	rs2293445	G G	G A	A A	286	384	121	465	557	160	1.14 (0.93-1.38)	1.27 (0.95-1.69)	1.13 (0.99-1.29)	0.209886	0.0776415
PRKAG1	rs7975791	G G	G A		731	60	0	1088	94	0	0.93 (0.66-1.30)	N/A	0.93 (0.66-1.30)	N/A	0.662013
PRKAG2	rs10224210	A A	A G	G G	409	316	66	619	477	86	1.00 (0.82-1.21)	1.19 (0.83-1.70)	1.05 (0.90-1.21)	0.6233	0.530735
PRKAG2	rs10235949	G G	G A	A A	725	65	1	1101	77	4	1.32 (0.93-1.87)	0.32 (0.03-2.90)	1.19 (0.86-1.65)	0.180235	0.29378
PRKAG2	rs10236110	G G	G A	A A	403	312	72	623	472	78	1.05 (0.86-1.28)	1.44 (1.02-2.04)	1.14 (0.98-1.32)	0.120455	0.0860719
PRKAG2	rs10261999	C C	C A	A A	265	376	150	370	594	218	0.87 (0.71-1.07)	0.95 (0.74-1.24)	0.96 (0.85-1.09)	0.391457	0.546697
PRKAG2	rs10278273	A A	A G	G G	608	162	21	922	242	18	0.99 (0.79-1.25)	1.67 (0.88-3.17)	1.08 (0.89-1.31)	0.287656	0.418991
PRKAG2	rs1104838	C C	C G	G G	431	291	68	674	427	80	1.06 (0.87-1.30)	1.32 (0.93-1.87)	1.11 (0.96-1.29)	0.289042	0.153338
PRKAG2	rs1104897	G G	G A	A A	589	182	20	860	292	30	0.94 (0.75-1.17)	1.05 (0.58-1.89)	0.96 (0.80-1.16)	0.821244	0.69741
PRKAG2	rs1105842	C C	C A	A A	557	198	36	842	305	35	1.02 (0.83-1.25)	1.54 (0.95-2.49)	1.11 (0.94-1.31)	0.211084	0.235352
PRKAG2	rs1108845	G G	G A	A A	683	101	7	979	196	7	0.72 (0.56-0.93)	1.32 (0.46-3.80)	0.78 (0.62-0.99)	0.0401958	0.0422414
PRKAG2	rs11762585	G G	G C	C C	415	316	59	587	494	100	0.89 (0.73-1.08)	0.80 (0.56-1.15)	0.89 (0.77-1.03)	0.315365	0.129167
PRKAG2	rs11763144	C C	C G	G G	611	163	17	838	314	30	0.72 (0.58-0.89)	0.77 (0.42-1.41)	0.77 (0.64-0.92)	0.0101387	0.00467529
PRKAG2	rs11763700	C C	C G	G G	314	370	106	498	527	156	1.14 (0.94-1.39)	1.06 (0.80-1.41)	1.06 (0.93-1.21)	0.422768	0.414256
PRKAG2	rs11764602	G G	G A	A A	397	320	74	612	466	104	1.07 (0.88-1.30)	1.08 (0.78-1.48)	1.05 (0.91-1.20)	0.769561	0.50079
PRKAG2	rs11768438	G G	G A	A A	367	347	77	566	487	129	1.12 (0.92-1.36)	0.93 (0.67-1.28)	1.02 (0.88-1.17)	0.369874	0.831
PRKAG2	rs11769593	A A	A T	T T	428	301	62	660	451	70	1.05 (0.86-1.27)	1.34 (0.93-1.91)	1.11 (0.96-1.28)	0.285148	0.175055
PRKAG2	rs11771216	A A	A C	C C	350	347	94	517	545	120	0.97 (0.79-1.18)	1.13 (0.83-1.54)	1.03 (0.90-1.19)	0.602601	0.66771
PRKAG2	rs11771414	G G	G A	A A	232	382	177	345	593	244	0.95 (0.77-1.17)	1.06 (0.82-1.38)	1.02 (0.90-1.17)	0.627554	0.724122
PRKAG2	rs11772236	A A	A C	C C	320	380	91	465	560	157	0.97 (0.80-1.18)	0.83 (0.61-1.12)	0.93 (0.81-1.07)	0.469287	0.293966
PRKAG2	rs11971243	G G	G A	A A	579	188	24	841	317	24	0.85 (0.69-1.05)	1.45 (0.79-2.66)	0.95 (0.79-1.13)	0.132607	0.553266
PRKAG2	rs12374732	G G	G A	A A	409	315	67	564	497	121	0.86 (0.71-1.04)	0.76 (0.55-1.06)	0.87 (0.76-1.00)	0.136641	0.0466744
PRKAG2	rs12539356	C C	C A	A A	434	297	60	671	430	81	1.11 (0.91-1.35)	1.17 (0.81-1.69)	1.10 (0.94-1.27)	0.474948	0.228302
PRKAG2	rs12540943	G G	G A	A A	568	199	23	843	317	21	0.93 (0.75-1.15)	1.60 (0.85-3.03)	1.01 (0.84-1.22)	0.233715	0.905594
PRKAG2	rs12703162	G G	G A	A A	259	380	152	358	583	241	0.89 (0.73-1.10)	0.84 (0.65-1.09)	0.91 (0.80-1.04)	0.377827	0.172299
PRKAG2	rs12703164	C C	C G	G G	363	348	80	520	532	130	0.92 (0.76-1.12)	0.85 (0.62-1.17)	0.92 (0.80-1.06)	0.509625	0.245773
PRKAG2	rs12703165	G G	G A	A A	504	256	21	756	355	53	1.06 (0.87-1.29)	0.63 (0.37-1.06)	0.95 (0.81-1.12)	0.161578	0.559694
PRKAG2	rs13233587	A A	A G	G G	387	327	76	547	503	131	0.91 (0.75-1.10)	0.82 (0.60-1.12)	0.90 (0.79-1.04)	0.360479	0.153147
PRKAG2	rs13239239	A A	A G	G G	356	335	100	527	518	137	0.92 (0.76-1.12)	1.11 (0.82-1.51)	1.01 (0.88-1.16)	0.42712	0.892696
PRKAG2	rs13240743	G G	G C	C C	288	390	103	457	534	173	1.14 (0.93-1.39)	0.96 (0.72-1.29)	1.02 (0.89-1.17)	0.305301	0.7823
PRKAG2	rs13310994	A A	A G	G G	248	389	154	376	563	243	1.06 (0.86-1.31)	0.94 (0.72-1.22)	0.98 (0.86-1.11)	0.57149	0.720954
PRKAG2	rs1362236	G G	G A	A A	568	208	15	823	330	29	0.94 (0.75-1.16)	0.71 (0.38-1.35)	0.91 (0.75-1.09)	0.516938	0.308098
PRKAG2	rs1547470	G G	G A	A A	253	385	153	396	565	221	1.04 (0.84-1.27)	1.06 (0.82-1.38)	1.03 (0.91-1.17)	0.89326	0.636497
PRKAG2	rs17173258	A A	A G	G G	456	275	60	677	433	72	0.92 (0.76-1.12)	1.26 (0.87-1.82)	1.02 (0.88-1.18)	0.270604	0.775496
PRKAG2	rs17567098	A A	A C	C C	427	305	59	653	455	74	1.04 (0.86-1.26)	1.18 (0.83-1.70)	1.07 (0.92-1.23)	0.635746	0.379654
PRKAG2	rs17714947	G G	G A	A A	703	85	3	1056	123	3	1.09 (0.81-1.47)	1.84 (0.37-9.23)	1.11 (0.84-1.48)	0.664194	0.455521
PRKAG2	rs17715460	G G	G A	A A	569	208	14	840	314	28	0.95 (0.77-1.18)	0.78 (0.40-1.49)	0.93 (0.77-1.12)	0.691512	0.443096
PRKAG2	rs1860743	G G	G A	A A	601	175	15	888	271	23	0.92 (0.74-1.15)	0.92 (0.47-1.79)	0.93 (0.77-1.13)	0.752515	0.469329
PRKAG2	rs1860744	C C	C G	G G	238	320	85	289	492	147	0.81 (0.64-1.01)	0.72 (0.51-0.99)	0.84 (0.72-0.98)	0.070299	0.0235599
PRKAG2	rs1881623	A A	A C	C C	696	91	4	999	178	5	0.70 (0.53-0.92)	1.24 (0.33-4.73)	0.74 (0.57-0.96)	0.0377579	0.0249747
PRKAG2	rs1881624	A A	A G	G G	230	383	177	307	585	289	0.87 (0.70-1.09)	0.79 (0.61-1.02)	0.89 (0.78-1.01)	0.186175	0.0679286
PRKAG2	rs1881628	C C	C A	A A	547	217	27	763	376	43	0.78 (0.63-0.95)	0.87 (0.52-1.47)	0.83 (0.70-0.98)	0.0482182	0.0302846
PRKAG2	rs1881632	G G	G A	A A	505	252	34	780	350	52	1.14 (0.93-1.40)	1.09 (0.70-1.70)	1.10 (0.93-1.29)	0.428256	0.260704
PRKAG2	rs2024266	G G	G A	A A	235	371	185	342	590	250	0.89 (0.72-1.10)	1.05 (0.81-1.36)	1.01 (0.89-1.15)	0.314233	0.823806
PRKAG2	rs2031026	A A	A G	G G	256	394	141	381	591	210	0.99 (0.80-1.21)	0.99 (0.75-1.30)	0.99 (0.87-1.13)	0.992301	0.91976
PRKAG2	rs2109782	C C	C A	A A	524	219	35	753	345	57	0.95 (0.77-1.17)	0.92 (0.59-1.43)	0.95 (0.81-1.12)	0.83726	0.556725
PRKAG2	rs2241053	G G	G A	A A	402	334	55	640	445	97	1.20 (0.99-1.45)	0.92 (0.64-1.32)	1.06 (0.92-1.23)	0.118906	0.438899
PRKAG2	rs2270212	C C	C G	G G	241	390	160	386	536	260	1.18 (0.96-1.45)	0.97 (0.76-1.26)	1.01 (0.89-1.14)	0.151941	0.894458
PRKAG2	rs2302530	G G	G A	A A	460	290	41	669	451	62	0.97 (0.80-1.19)	1.00 (0.65-1.55)	0.99 (0.84-1.16)	0.961794	0.859667
PRKAG2	rs2374270	C C	C A	A A	308	356	127	469	546	167	1.00 (0.82-1.23)	1.14 (0.86-1.52)	1.05 (0.92-1.20)	0.627924	0.464233
PRKAG2	rs2536067	G G	G A	A A	209	372	210	298	596	288	0.83 (0.66-1.05)	1.00 (0.77-1.30)	1.00 (0.88-1.14)	0.160271	0.991071
PRKAG2	rs2536068	G G	G A	A A	524	235	32	754	384	44	0.88 (0.72-1.08)	1.13 (0.69-1.85)	0.95 (0.80-1.12)	0.402219	0.54827
PRKAG2	rs2536075	G G	G A	A A	517	239	35	745	385	52	0.90 (0.73-1.10)	1.05 (0.66-1.67)	0.95 (0.81-1.12)	0.534965	0.533309
PRKAG2	rs2536076	A A	A G	G G	565	213	13	783	359	39	0.83 (0.68-1.02)	0.48 (0.25-0.90)	0.79 (0.66-0.94)	0.0245619	0.00985068
PRKAG2	rs2536082	G G	G A	A A	646	138	7	937	231	14	0.86 (0.68-1.09)	0.76 (0.30-1.90)	0.86 (0.70-1.07)	0.405374	0.179267
PRKAG2	rs2536083	C C	C A	A A	693	94	4	1036	140	6	1.02 (0.76-1.35)	1.00 (0.28-3.61)	1.01 (0.78-1.32)	0.993946	0.919277
PRKAG2	rs2536085	A A	A G	G G	354	332	103	524	509	147	1.00 (0.82-1.21)	1.08 (0.81-1.44)	1.03 (0.90-1.17)	0.843948	0.683199
PRKAG2	rs2538039	G G	G A	A A	275	363	153	395	584	203	0.87 (0.71-1.07)	1.03 (0.79-1.34)	0.99 (0.87-1.13)	0.261443	0.925522
PRKAG2	rs2727527	A A	A C	C C	406	327	58	579	500	103	0.95 (0.78-1.15)	0.83 (0.59-1.18)	0.93 (0.80-1.07)	0.553969	0.29863
PRKAG2	rs2727528	A A	A C	C C	271	362	158	377	576	229	0.88 (0.71-1.08)	0.96 (0.74-1.24)	0.97 (0.85-1.10)	0.448331	0.603404
PRKAG2	rs2727541	A A	A G	G G	258	369	164	367	591	224	0.86 (0.70-1.06)	1.04 (0.80-1.35)	1.00 (0.88-1.14)	0.216673	0.986962
PRKAG2	rs2727551	G G	G A	A A	660	126	4	1019	158	4	1.21 (0.93-1.57)	1.73 (0.43-6.98)	1.22 (0.96-1.56)	0.267955	0.107845
PRKAG2	rs2727552	A A	A G	G G	206	409	173	335	587	257	1.13 (0.91-1.41)	1.09 (0.84-1.42)	1.05 (0.92-1.20)	0.54639	0.472244
PRKAG2	rs2727563	G G	G A	A A	232	389	170	364	575	242	1.06 (0.85-1.32)	1.08 (0.82-1.41)	1.04 (0.91-1.19)	0.830269	0.574831
PRKAG2	rs2727567	G G	G A	A A	304	364	123	467	560	155	0.98 (0.80-1.20)	1.21 (0.92-1.60)	1.07 (0.94-1.23)	0.299435	0.293322
PRKAG2	rs2727572	G G	G A	A A	230	385	176	318	599	265	0.90 (0.72-1.11)	0.94 (0.73-1.22)	0.97 (0.85-1.10)	0.621803	0.602012
PRKAG2	rs3934597	G G	G A	A A	378	313	100	513	525	144	0.80 (0.65-0.97)	0.96 (0.72-1.29)	0.92 (0.80-1.05)	0.0691399	0.224843
PRKAG2	rs4078431	G G	G A	A A	317	371	103	469	568	145	0.97 (0.79-1.18)	1.06 (0.79-1.43)	1.01 (0.88-1.16)	0.805877	0.871081
PRKAG2	rs4128396	A A	A C	C C	459	287	45	699	420	63	1.07 (0.88-1.31)	1.15 (0.77-1.72)	1.07 (0.92-1.25)	0.677478	0.377531
PRKAG2	rs4128398	G G	G A	A A	443	294	53	652	453	75	0.95 (0.78-1.16)	0.94 (0.65-1.37)	0.96 (0.83-1.12)	0.872411	0.616699
PRKAG2	rs4418266	A A	A G	G G	340	366	85	503	543	135	0.98 (0.81-1.18)	0.96 (0.70-1.31)	0.98 (0.85-1.12)	0.961482	0.779397
PRKAG2	rs4425665	A A	A G	G G	656	128	7	928	241	13	0.77 (0.61-0.98)	0.64 (0.25-1.62)	0.77 (0.62-0.96)	0.0675881	0.0206376
PRKAG2	rs4442045	G G	G A	A A	516	242	33	763	377	42	0.96 (0.78-1.17)	1.04 (0.65-1.68)	0.98 (0.83-1.16)	0.880063	0.821168
PRKAG2	rs4725424	A A	A G	G G	441	301	48	626	468	87	0.91 (0.75-1.11)	0.80 (0.55-1.18)	0.90 (0.78-1.05)	0.427551	0.194339
PRKAG2	rs4725431	A A	A G	G G	561	211	18	854	287	39	1.11 (0.90-1.37)	0.72 (0.41-1.28)	1.01 (0.85-1.20)	0.291224	0.888145
PRKAG2	rs4725432	C C	C A	A A	627	159	5	962	205	15	1.19 (0.94-1.49)	0.51 (0.18-1.43)	1.08 (0.88-1.34)	0.14161	0.463704
PRKAG2	rs4725434	G G	G A	A A	375	337	79	569	506	107	1.04 (0.86-1.27)	1.16 (0.84-1.60)	1.07 (0.93-1.23)	0.649908	0.379158
PRKAG2	rs4725435	G G	G A	A A	454	300	37	687	428	67	1.05 (0.87-1.27)	0.79 (0.51-1.21)	0.98 (0.84-1.14)	0.443604	0.748702
PRKAG2	rs4726070	A A	A G	G G	285	389	116	413	569	199	1.01 (0.82-1.23)	0.90 (0.68-1.18)	0.96 (0.84-1.09)	0.678313	0.530562
PRKAG2	rs4726081	A A	A G	G G	381	321	89	554	502	126	0.93 (0.76-1.13)	1.02 (0.75-1.40)	0.98 (0.86-1.13)	0.704137	0.801552
PRKAG2	rs4726084	G G	G A	A A	499	260	32	758	374	50	1.04 (0.86-1.27)	0.93 (0.58-1.49)	1.01 (0.86-1.19)	0.859082	0.886801
PRKAG2	rs4726095	T T	T A	A A	417	314	60	608	485	89	0.94 (0.77-1.14)	0.92 (0.65-1.31)	0.95 (0.82-1.10)	0.778276	0.49676
PRKAG2	rs4726096	G G	G A	A A	235	389	162	342	592	240	0.95 (0.77-1.17)	0.95 (0.73-1.24)	0.97 (0.85-1.11)	0.874782	0.671613
PRKAG2	rs4726099	G G	G A		760	20	0	1135	25	0	1.18 (0.64-2.17)	N/A	1.18 (0.64-2.17)	N/A	0.599546
PRKAG2	rs4726105	A A	A T	T T	599	183	9	905	258	19	1.07 (0.86-1.33)	0.67 (0.30-1.49)	1.01 (0.83-1.23)	0.491078	0.94644
PRKAG2	rs4726107	A A	A G	G G	695	93	3	1033	145	4	0.92 (0.70-1.22)	0.99 (0.22-4.52)	0.93 (0.71-1.21)	0.841316	0.577488
PRKAG2	rs5016447	A A	A G	G G	472	280	39	701	420	61	0.97 (0.80-1.18)	0.95 (0.62-1.44)	0.97 (0.83-1.14)	0.929637	0.704406
PRKAG2	rs6464153	G G	G A	A A	661	122	7	998	168	13	1.13 (0.87-1.47)	0.94 (0.37-2.38)	1.09 (0.87-1.37)	0.637293	0.453257
PRKAG2	rs6464156	A A	A G	G G	220	392	179	334	584	264	0.98 (0.78-1.22)	0.98 (0.75-1.28)	0.99 (0.87-1.13)	0.978186	0.883952
PRKAG2	rs6464170	G G	G C	C C	470	272	49	701	425	56	0.97 (0.80-1.17)	1.32 (0.88-1.99)	1.05 (0.90-1.22)	0.335256	0.569183
PRKAG2	rs6464173	A A	A G	G G	236	361	194	337	558	287	0.91 (0.73-1.13)	0.96 (0.75-1.22)	0.98 (0.86-1.10)	0.68227	0.700817
PRKAG2	rs6947912	C C	C G	G G	374	332	85	578	492	112	1.01 (0.83-1.23)	1.17 (0.86-1.60)	1.06 (0.92-1.21)	0.604424	0.433328
PRKAG2	rs6949482	G G	G C	C C	303	383	105	496	544	142	1.13 (0.93-1.38)	1.23 (0.92-1.66)	1.12 (0.97-1.28)	0.284311	0.114584
PRKAG2	rs6953067	C C	C G	G G	516	237	36	744	368	64	0.90 (0.74-1.10)	0.78 (0.51-1.22)	0.89 (0.76-1.05)	0.373302	0.161657
PRKAG2	rs6954429	A A	A G	G G	559	208	24	795	344	43	0.83 (0.68-1.02)	0.78 (0.47-1.30)	0.85 (0.72-1.01)	0.164836	0.06251
PRKAG2	rs6960931	A A	A G	G G	600	108	9	887	185	13	0.86 (0.66-1.12)	1.01 (0.41-2.51)	0.89 (0.70-1.13)	0.537756	0.345997
PRKAG2	rs6961830	G G	G A	A A	539	234	18	789	357	36	0.94 (0.77-1.15)	0.73 (0.41-1.31)	0.91 (0.77-1.09)	0.513603	0.305571
PRKAG2	rs6965771	G G	G A	A A	426	302	63	627	471	84	0.91 (0.75-1.11)	1.08 (0.76-1.53)	0.98 (0.85-1.13)	0.524074	0.772988
PRKAG2	rs6965834	A A	A G	G G	449	290	51	709	398	74	1.15 (0.95-1.40)	1.10 (0.75-1.62)	1.10 (0.94-1.28)	0.358376	0.226751
PRKAG2	rs6970666	A A	A C	C C	513	253	25	776	359	47	1.05 (0.86-1.28)	0.77 (0.46-1.28)	0.98 (0.83-1.16)	0.505019	0.805264
PRKAG2	rs6970962	G G	G A	A A	200	398	193	311	557	314	1.07 (0.86-1.35)	0.95 (0.73-1.22)	0.97 (0.86-1.10)	0.525111	0.661386
PRKAG2	rs6975104	G G	G C	C C	356	341	94	526	523	133	0.98 (0.80-1.19)	1.03 (0.77-1.39)	1.00 (0.88-1.15)	0.93679	0.945336
PRKAG2	rs7776530	A A	A C	C C	357	345	89	537	532	113	0.98 (0.81-1.20)	1.21 (0.88-1.67)	1.06 (0.92-1.22)	0.414423	0.425061
PRKAG2	rs7778077	G G	G A	A A	299	361	131	413	572	197	0.84 (0.69-1.03)	0.94 (0.72-1.23)	0.94 (0.83-1.07)	0.242926	0.373791
PRKAG2	rs7778356	G G	G A	A A	369	353	69	597	484	101	1.16 (0.95-1.40)	1.10 (0.78-1.55)	1.09 (0.95-1.26)	0.336582	0.231949
PRKAG2	rs7780804	A A	A G	G G	395	332	64	603	493	86	1.02 (0.84-1.23)	1.18 (0.83-1.67)	1.05 (0.91-1.22)	0.660643	0.475639
PRKAG2	rs7782161	G G	G A	A A	242	375	174	362	573	247	0.96 (0.78-1.18)	1.03 (0.79-1.33)	1.01 (0.89-1.15)	0.82414	0.890466
PRKAG2	rs7788160	A A	A C	C C	283	353	155	412	581	189	0.87 (0.71-1.06)	1.18 (0.91-1.54)	1.05 (0.92-1.19)	0.0499039	0.498561
PRKAG2	rs7789674	G G	G A	A A	265	379	147	361	583	238	0.86 (0.70-1.06)	0.81 (0.62-1.05)	0.90 (0.79-1.02)	0.21324	0.0917738
PRKAG2	rs7789699	G G	G A	A A	233	397	161	329	594	259	0.94 (0.76-1.16)	0.85 (0.65-1.11)	0.92 (0.81-1.05)	0.48477	0.23372
PRKAG2	rs7792110	A A	A G	G G	408	335	48	651	438	93	1.22 (1.01-1.47)	0.83 (0.57-1.20)	1.05 (0.91-1.21)	0.0370612	0.49193
PRKAG2	rs7795096	A A	A G	G G	227	387	176	324	597	260	0.92 (0.74-1.14)	0.95 (0.74-1.23)	0.97 (0.85-1.11)	0.760371	0.669303
PRKAG2	rs7797865	A A	A G	G G	431	300	60	641	441	100	1.01 (0.83-1.23)	0.86 (0.61-1.23)	0.96 (0.83-1.11)	0.677359	0.612138
PRKAG2	rs7800069	A A	A G	G G	215	405	171	325	581	276	1.03 (0.83-1.28)	0.94 (0.72-1.22)	0.97 (0.85-1.11)	0.721182	0.663297
PRKAG2	rs7800364	G G	G A	A A	369	292	80	513	466	106	0.90 (0.73-1.10)	1.06 (0.77-1.47)	0.98 (0.85-1.13)	0.439867	0.802572
PRKAG2	rs7801616	G G	G A	A A	241	393	157	374	565	243	1.04 (0.84-1.28)	1.00 (0.77-1.30)	1.00 (0.88-1.14)	0.924641	0.943434
PRKAG2	rs7805747	G G	G A	A A	414	316	60	641	458	81	1.05 (0.87-1.28)	1.19 (0.82-1.72)	1.07 (0.92-1.25)	0.627745	0.35881
PRKAG2	rs7806048	A A	A G	G G	554	219	17	831	317	32	1.03 (0.84-1.26)	0.80 (0.44-1.47)	0.99 (0.83-1.18)	0.722356	0.91682
PRKAG2	rs7806619	G G	G C	C C	270	374	147	383	588	211	0.91 (0.73-1.12)	1.02 (0.77-1.34)	0.99 (0.87-1.14)	0.539024	0.908239
PRKAG2	rs7809503	A A	A G	G G	420	323	48	651	444	87	1.13 (0.94-1.36)	0.85 (0.58-1.24)	1.02 (0.88-1.18)	0.225336	0.781403
PRKAG2	rs7809589	C C	C A	A A	511	206	12	813	258	19	1.27 (1.02-1.57)	1.02 (0.48-2.18)	1.20 (0.99-1.46)	0.0942444	0.0578708
PRKAG2	rs867668	A A	A G	G G	312	374	105	440	572	170	0.93 (0.77-1.13)	0.88 (0.66-1.18)	0.94 (0.82-1.07)	0.643351	0.350234
PRKAG2	rs870441	G G	G A	A A	596	173	15	884	267	22	0.92 (0.74-1.16)	1.03 (0.52-2.03)	0.95 (0.78-1.15)	0.779234	0.601609
PRKAG2	rs880915	A A	A G	G G	321	367	103	468	551	163	0.96 (0.79-1.16)	0.93 (0.69-1.24)	0.96 (0.84-1.10)	0.847826	0.566446
PRKAG2	rs953221	G G	G A	A A	320	350	121	466	559	157	0.89 (0.73-1.08)	1.10 (0.84-1.45)	1.01 (0.89-1.15)	0.248144	0.903274
PRKAG2	rs9632641	A A	A C	C C	514	252	25	778	347	57	1.11 (0.91-1.37)	0.67 (0.41-1.09)	0.98 (0.83-1.15)	0.119791	0.789887
PRKAG2	rs9640292	G G	G A	A A	609	167	15	937	223	22	1.17 (0.94-1.47)	1.09 (0.56-2.13)	1.13 (0.93-1.37)	0.374703	0.203254
PRKAG2	rs9640300	G G	G A	A A	236	367	188	347	583	252	0.93 (0.75-1.16)	1.10 (0.86-1.42)	1.04 (0.92-1.18)	0.362066	0.496924
PRKAG2	rs9640302	G G	G A	A A	565	206	18	869	282	29	1.14 (0.92-1.41)	0.96 (0.52-1.76)	1.09 (0.91-1.30)	0.469231	0.370471
PRKAG2	rs9648723	A A	A C	C C	531	231	29	812	330	40	1.06 (0.86-1.31)	1.08 (0.66-1.77)	1.05 (0.89-1.25)	0.829856	0.552577
PRKAG2	rs9648724	G G	G A	A A	452	298	40	691	429	60	1.08 (0.89-1.30)	0.98 (0.64-1.50)	1.04 (0.89-1.21)	0.726997	0.632185
PRKAG3	rs6436094	A A	A G	G G	477	276	38	669	445	68	0.88 (0.73-1.06)	0.75 (0.49-1.15)	0.88 (0.75-1.02)	0.23428	0.0889634
PRKAG3	rs645163	G G	G A	A A	585	191	15	863	295	24	0.93 (0.75-1.15)	0.89 (0.46-1.73)	0.93 (0.78-1.12)	0.766894	0.469548
PRKAG3	rs692243	G G	G C	C C	563	205	23	812	339	31	0.88 (0.72-1.08)	1.05 (0.60-1.82)	0.92 (0.78-1.10)	0.447201	0.37728
PRKCI	rs2140825	A A	A G	G G	277	374	140	467	543	172	1.17 (0.96-1.44)	1.41 (1.08-1.86)	1.19 (1.04-1.35)	0.0376739	0.0105686
PRKCI	rs2650220	A A	A G	G G	502	250	39	771	377	34	1.00 (0.82-1.23)	1.79 (1.09-2.93)	1.12 (0.95-1.32)	0.0659804	0.187833
PRKCI	rs3849448	A A	A G	G G	694	93	4	1032	148	2	0.94 (0.71-1.24)	3.22 (0.58-17.88)	1.00 (0.77-1.30)	0.364683	0.990989
PRKCI	rs4955720	C C	C A	A A	339	356	96	421	568	193	0.77 (0.63-0.93)	0.62 (0.47-0.83)	0.78 (0.68-0.90)	0.00167221	0.000372775
PRKCI	rs546950	G G	G A	A A	278	384	129	347	588	246	0.79 (0.65-0.98)	0.66 (0.50-0.86)	0.81 (0.71-0.92)	0.00680741	0.00165479
PRKCI	rs7609783	C C	C G	G G	407	303	80	617	488	75	0.93 (0.76-1.13)	1.64 (1.15-2.34)	1.11 (0.96-1.29)	0.00716937	0.155165
PTEN	rs11202596	G G	G A	A A	677	109	5	1009	166	7	0.98 (0.75-1.29)	0.89 (0.28-2.84)	0.97 (0.76-1.25)	0.972522	0.8416
PTEN	rs11202607	G G	G A	A A	687	104	0	1012	165	5	0.95 (0.73-1.24)	N/A	0.90 (0.69-1.16)	0.931685	0.410982
PTEN	rs1234219	A A	A G	G G	680	111	0	1003	173	6	0.96 (0.74-1.24)	N/A	0.90 (0.70-1.16)	0.949388	0.40168
PTEN	rs1234220	A A	A G	G G	640	145	6	924	245	11	0.86 (0.68-1.09)	0.72 (0.26-1.98)	0.86 (0.69-1.07)	0.397369	0.174379
PTEN	rs1234224	A A	A G	G G	347	360	84	501	523	158	1.00 (0.82-1.21)	0.78 (0.57-1.06)	0.92 (0.80-1.05)	0.232065	0.217818
PTEN	rs12569998	A A	A C	C C	613	159	19	891	268	23	0.86 (0.68-1.08)	1.26 (0.68-2.34)	0.94 (0.78-1.14)	0.30356	0.521652
PTEN	rs17562384	A A	A G	G G	537	235	19	775	373	34	0.92 (0.75-1.12)	0.85 (0.47-1.52)	0.92 (0.77-1.09)	0.63494	0.340636
PTEN	rs2736627	A A	A G	G G	593	187	11	927	236	19	1.21 (0.97-1.50)	0.88 (0.41-1.88)	1.14 (0.94-1.38)	0.202566	0.184794
PTEN	rs478839	A A	A G	G G	285	396	105	408	594	169	0.96 (0.79-1.17)	0.88 (0.66-1.18)	0.94 (0.82-1.08)	0.703231	0.417207
RAPTOR	rs10871489	A A	A G	G G	376	335	80	563	512	107	0.99 (0.81-1.20)	1.14 (0.82-1.59)	1.04 (0.90-1.20)	0.678413	0.62197
RAPTOR	rs11150739	A A	A G	G G	458	300	32	728	398	55	1.19 (0.98-1.44)	0.96 (0.60-1.53)	1.10 (0.94-1.29)	0.184552	0.23128
RAPTOR	rs11150746	A A	A G	G G	331	362	98	522	521	138	1.10 (0.91-1.33)	1.09 (0.81-1.48)	1.06 (0.93-1.22)	0.615423	0.385909
RAPTOR	rs11150747	G G	G A	A A	447	292	52	700	415	67	1.09 (0.90-1.32)	1.17 (0.80-1.70)	1.09 (0.94-1.26)	0.539345	0.267576
RAPTOR	rs11652074	G G	G A	A A	598	183	9	903	255	22	1.10 (0.89-1.36)	0.66 (0.30-1.46)	1.03 (0.85-1.24)	0.389529	0.795869
RAPTOR	rs11654508	A A	A G	G G	431	278	34	615	412	81	0.95 (0.79-1.16)	0.59 (0.39-0.90)	0.86 (0.74-1.00)	0.0509141	0.0571112
RAPTOR	rs12451038	A A	A C	C C	719	71	1	1070	111	1	0.96 (0.70-1.32)	1.00 (0.06-15.99)	0.96 (0.71-1.31)	0.971433	0.814354
RAPTOR	rs12452321	A A	A G	G G	496	259	36	729	403	50	0.94 (0.77-1.15)	0.98 (0.62-1.53)	0.96 (0.82-1.13)	0.854574	0.640091
RAPTOR	rs12453260	A A	A G	G G	706	83	2	1026	150	6	0.80 (0.60-1.07)	0.50 (0.10-2.52)	0.79 (0.60-1.03)	0.222741	0.084966
RAPTOR	rs12601434	G G	G C	C C	474	268	49	679	434	69	0.88 (0.73-1.08)	0.99 (0.67-1.47)	0.94 (0.81-1.09)	0.465357	0.411427
RAPTOR	rs12937297	G G	G A	A A	450	274	51	635	447	60	0.87 (0.71-1.05)	1.14 (0.76-1.69)	0.96 (0.82-1.12)	0.246513	0.587016
RAPTOR	rs12939076	C C	C A	A A	471	270	48	681	438	60	0.88 (0.73-1.08)	1.13 (0.75-1.69)	0.97 (0.83-1.12)	0.344747	0.652107
RAPTOR	rs12939768	T T	T A	A A	470	271	49	686	422	73	0.93 (0.76-1.14)	0.93 (0.64-1.37)	0.95 (0.82-1.11)	0.779686	0.518503
RAPTOR	rs12944674	G G	G A	A A	348	357	85	528	519	134	1.05 (0.87-1.27)	0.99 (0.73-1.35)	1.01 (0.88-1.16)	0.85723	0.847403
RAPTOR	rs12951778	A A	A G	G G	424	309	58	691	417	74	1.21 (1.00-1.47)	1.30 (0.90-1.87)	1.17 (1.02-1.36)	0.0817675	0.0292832
RAPTOR	rs1567960	C C	C G	G G	688	99	4	1006	166	10	0.86 (0.66-1.13)	0.51 (0.16-1.65)	0.83 (0.65-1.07)	0.305274	0.146734
RAPTOR	rs1567961	A A	A G	G G	312	376	103	452	560	170	1.00 (0.82-1.23)	0.88 (0.66-1.17)	0.95 (0.83-1.09)	0.618374	0.482128
RAPTOR	rs2048753	G G	G A	A A	442	290	59	651	437	94	0.98 (0.81-1.19)	0.95 (0.67-1.34)	0.98 (0.85-1.12)	0.943965	0.741812
RAPTOR	rs2063785	A A	A G	G G	478	266	47	724	397	61	0.99 (0.82-1.21)	1.19 (0.80-1.77)	1.04 (0.89-1.21)	0.676751	0.623362
RAPTOR	rs2063787	G G	G A	A A	609	170	12	919	242	21	1.10 (0.87-1.39)	0.86 (0.42-1.76)	1.04 (0.85-1.28)	0.663565	0.677993
RAPTOR	rs2090204	C C	C A	A A	585	185	21	848	303	31	0.89 (0.72-1.10)	1.01 (0.57-1.79)	0.93 (0.78-1.11)	0.561438	0.416699
RAPTOR	rs2271610	G G	G C	C C	593	184	14	922	239	21	1.19 (0.96-1.48)	1.13 (0.57-2.25)	1.15 (0.96-1.40)	0.284834	0.137588
RAPTOR	rs2289759	A A	A G	G G	439	302	50	657	456	69	1.01 (0.84-1.23)	1.09 (0.74-1.61)	1.03 (0.88-1.20)	0.910531	0.713951
RAPTOR	rs2289763	G G	G C	C C	610	171	10	951	213	18	1.27 (1.01-1.60)	0.89 (0.39-2.07)	1.19 (0.97-1.47)	0.109946	0.097876
RAPTOR	rs2289765	A A	A G	G G	599	175	17	913	244	25	1.11 (0.88-1.40)	1.10 (0.58-2.07)	1.09 (0.90-1.33)	0.658543	0.391629
RAPTOR	rs2289766	A A	A G	G G	546	217	24	837	298	42	1.14 (0.92-1.41)	0.87 (0.51-1.49)	1.06 (0.88-1.26)	0.393201	0.555761
RAPTOR	rs2291359	G G	G A	A A	380	345	66	539	507	136	0.99 (0.82-1.21)	0.67 (0.48-0.93)	0.88 (0.76-1.01)	0.046239	0.0663744
RAPTOR	rs2589118	A A	A G	G G	214	397	174	346	564	263	1.11 (0.90-1.38)	1.09 (0.84-1.42)	1.05 (0.92-1.19)	0.620991	0.478149
RAPTOR	rs2589133	A A	A G	G G	216	391	184	326	589	267	1.01 (0.81-1.25)	1.02 (0.79-1.32)	1.01 (0.89-1.15)	0.984244	0.865375
RAPTOR	rs2589143	C C	C A	A A	509	249	33	743	378	61	0.97 (0.80-1.19)	0.79 (0.51-1.23)	0.94 (0.80-1.10)	0.587534	0.417181
RAPTOR	rs2589144	G G	G A	A A	582	186	22	862	301	18	0.92 (0.74-1.15)	1.87 (0.98-3.57)	1.04 (0.86-1.25)	0.112391	0.685491
RAPTOR	rs2589150	A A	A C	C C	606	172	13	904	262	16	0.98 (0.78-1.22)	1.18 (0.56-2.48)	1.01 (0.83-1.22)	0.891096	0.953629
RAPTOR	rs2589151	A A	A G	G G	536	227	28	790	355	37	0.97 (0.79-1.19)	1.11 (0.66-1.87)	1.00 (0.84-1.19)	0.867291	1
RAPTOR	rs2672886	A A	A G	G G	221	387	171	353	574	239	1.10 (0.89-1.36)	1.16 (0.89-1.51)	1.08 (0.95-1.23)	0.505857	0.248837
RAPTOR	rs2672893	G G	G A	A A	541	224	26	804	351	27	0.96 (0.78-1.18)	1.43 (0.82-2.50)	1.03 (0.87-1.23)	0.396932	0.729234
RAPTOR	rs2672895	G G	G C	C C	606	173	12	918	243	21	1.12 (0.89-1.42)	0.86 (0.42-1.77)	1.06 (0.87-1.30)	0.560689	0.557967
RAPTOR	rs3751932	A A	A G	G G	637	140	11	959	210	9	0.97 (0.76-1.24)	1.67 (0.68-4.08)	1.03 (0.83-1.28)	0.510442	0.781574
RAPTOR	rs3751934	C C	C A	A A	301	366	123	409	568	204	0.90 (0.74-1.10)	0.81 (0.62-1.06)	0.90 (0.79-1.03)	0.285461	0.113396
RAPTOR	rs3923310	A A	A G	G G	374	339	78	547	488	147	1.03 (0.85-1.25)	0.79 (0.58-1.08)	0.93 (0.81-1.07)	0.234574	0.320017
RAPTOR	rs4243241	A A	A C	C C	628	152	11	953	216	13	1.10 (0.87-1.38)	1.17 (0.52-2.64)	1.09 (0.89-1.34)	0.700265	0.399625
RAPTOR	rs4255830	A A	A G	G G	220	408	162	334	578	269	1.09 (0.88-1.36)	0.93 (0.72-1.20)	0.97 (0.85-1.10)	0.35877	0.603476
RAPTOR	rs4889782	A A	A G	G G	254	404	133	415	582	185	1.09 (0.89-1.34)	1.18 (0.89-1.55)	1.09 (0.95-1.24)	0.48269	0.228051
RAPTOR	rs4889856	A A	A G	G G	257	383	151	402	565	215	1.07 (0.87-1.31)	1.10 (0.84-1.42)	1.05 (0.92-1.19)	0.751069	0.46173
RAPTOR	rs4890042	A A	A G	G G	727	62	2	1083	98	1	0.96 (0.68-1.35)	2.53 (0.22-28.87)	0.99 (0.71-1.39)	0.729316	0.966077
RAPTOR	rs4969219	A A	A C	C C	312	378	101	467	543	172	1.08 (0.88-1.32)	0.86 (0.64-1.16)	0.97 (0.84-1.11)	0.304174	0.619626
RAPTOR	rs4969227	G G	G A	A A	389	319	81	548	521	110	0.84 (0.69-1.02)	0.99 (0.72-1.36)	0.94 (0.82-1.08)	0.205061	0.369746
RAPTOR	rs4969266	G G	G A	A A	496	271	24	701	407	74	0.94 (0.77-1.14)	0.44 (0.27-0.72)	0.82 (0.70-0.96)	0.00426923	0.0136643
RAPTOR	rs4969282	C C	C A	A A	573	198	20	851	314	15	0.95 (0.77-1.17)	2.02 (1.00-4.07)	1.05 (0.87-1.26)	0.119833	0.605818
RAPTOR	rs4969311	C C	C G	G G	215	403	173	343	591	248	1.11 (0.89-1.38)	1.14 (0.88-1.48)	1.07 (0.94-1.22)	0.554051	0.309637
RAPTOR	rs4969314	A A	A C	C C	326	256	87	479	424	110	0.87 (0.70-1.07)	1.10 (0.81-1.51)	0.99 (0.86-1.15)	0.241003	0.932498
RAPTOR	rs4969322	C C	C G	G G	236	381	172	313	570	297	0.92 (0.74-1.15)	0.76 (0.59-0.97)	0.87 (0.77-0.99)	0.0830274	0.0321369
RAPTOR	rs4969426	A A	A T	T T	278	394	115	457	544	174	1.17 (0.96-1.43)	1.06 (0.80-1.42)	1.06 (0.93-1.22)	0.283791	0.361837
RAPTOR	rs4969429	G G	G A	A A	380	358	53	649	445	88	1.34 (1.11-1.61)	1.04 (0.71-1.51)	1.17 (1.01-1.35)	0.0080438	0.0386385
RAPTOR	rs6420479	G G	G A	A A	609	166	15	925	232	23	1.09 (0.87-1.36)	1.04 (0.52-2.06)	1.07 (0.88-1.29)	0.770885	0.519004
RAPTOR	rs6420480	A A	A G	G G	616	162	11	957	201	20	1.25 (0.99-1.58)	0.88 (0.41-1.87)	1.16 (0.95-1.42)	0.151009	0.155292
RAPTOR	rs6420481	A A	A G	G G	266	376	149	370	564	248	0.93 (0.76-1.15)	0.81 (0.63-1.06)	0.91 (0.80-1.03)	0.297348	0.129891
RAPTOR	rs6565479	G G	G A	A A	256	409	125	377	581	223	1.06 (0.86-1.31)	0.82 (0.63-1.08)	0.93 (0.82-1.06)	0.160176	0.2659
RAPTOR	rs6565484	A A	A G	G G	213	375	203	308	584	290	0.92 (0.73-1.15)	1.01 (0.78-1.31)	1.01 (0.89-1.15)	0.626641	0.917184
RAPTOR	rs6565507	G G	G A	A A	462	273	55	706	407	68	1.04 (0.85-1.26)	1.21 (0.83-1.77)	1.07 (0.92-1.24)	0.592185	0.366478
RAPTOR	rs7209380	G G	G A	A A	616	168	7	925	232	25	1.09 (0.87-1.37)	0.40 (0.17-0.94)	0.96 (0.79-1.17)	0.0712995	0.696223
RAPTOR	rs7214153	A A	A G	G G	671	118	2	1005	168	9	1.05 (0.81-1.36)	0.34 (0.07-1.58)	0.98 (0.77-1.25)	0.354374	0.852946
RAPTOR	rs7217623	G G	G A	A A	509	251	31	774	358	50	1.07 (0.88-1.31)	0.93 (0.58-1.51)	1.03 (0.87-1.21)	0.73698	0.745697
RAPTOR	rs7219896	A A	A G	G G	506	255	30	783	362	37	1.13 (0.93-1.38)	1.27 (0.77-2.09)	1.13 (0.96-1.33)	0.338437	0.141295
RAPTOR	rs7220348	C C	C A	A A	335	364	92	528	518	134	1.12 (0.92-1.36)	1.11 (0.82-1.49)	1.07 (0.94-1.23)	0.513568	0.318546
RAPTOR	rs7221823	A A	A T	T T	391	326	72	612	470	98	1.09 (0.90-1.33)	1.18 (0.83-1.67)	1.09 (0.94-1.26)	0.524112	0.255498
RAPTOR	rs7221927	A A	A G	G G	341	342	108	512	532	138	0.98 (0.81-1.19)	1.20 (0.89-1.62)	1.06 (0.92-1.21)	0.391741	0.415839
RAPTOR	rs7224758	G G	G A	A A	552	224	15	836	309	37	1.09 (0.89-1.34)	0.59 (0.32-1.09)	0.98 (0.82-1.17)	0.140273	0.80404
RAPTOR	rs7225574	C C	C A	A A	426	308	57	675	441	66	1.13 (0.94-1.37)	1.32 (0.90-1.92)	1.14 (0.99-1.32)	0.20534	0.07561
RAPTOR	rs7226296	G G	G A	A A	201	380	210	313	604	265	0.98 (0.78-1.23)	1.27 (0.98-1.64)	1.12 (0.99-1.28)	0.0712711	0.0786823
RAPTOR	rs746405	A A	A C	C C	283	377	122	404	560	208	0.98 (0.80-1.21)	0.84 (0.63-1.11)	0.93 (0.81-1.06)	0.433442	0.278333
RAPTOR	rs7503237	A A	A G	G G	261	365	165	357	606	219	0.81 (0.66-1.00)	0.99 (0.76-1.30)	0.97 (0.85-1.11)	0.0856109	0.66815
RAPTOR	rs8069962	A A	A G	G G	204	395	192	329	584	268	1.08 (0.87-1.35)	1.15 (0.88-1.49)	1.07 (0.94-1.22)	0.580391	0.300285
RAPTOR	rs8073414	A A	A G	G G	343	367	81	488	541	153	0.97 (0.80-1.17)	0.75 (0.55-1.02)	0.90 (0.79-1.03)	0.176128	0.125483
RAPTOR	rs8080789	G G	G A	A A	613	164	13	939	228	13	1.13 (0.90-1.41)	1.36 (0.62-2.97)	1.14 (0.93-1.39)	0.455535	0.213152
RAPTOR	rs8080957	G G	G A	A A	289	367	135	448	571	163	1.00 (0.81-1.22)	1.31 (0.99-1.74)	1.11 (0.97-1.27)	0.108666	0.115426
RAPTOR	rs868432	G G	G A	A A	272	364	155	410	565	207	0.98 (0.79-1.20)	1.15 (0.88-1.49)	1.06 (0.93-1.20)	0.453003	0.40512
RAPTOR	rs901060	G G	G A	A A	337	349	105	493	544	145	0.96 (0.79-1.17)	1.04 (0.78-1.39)	1.00 (0.88-1.15)	0.855609	0.963956
RAPTOR	rs901064	A A	A G	G G	257	385	147	379	581	220	1.01 (0.82-1.24)	0.98 (0.75-1.27)	0.99 (0.87-1.13)	0.97874	0.904484
RAPTOR	rs908241	G G	G A	A A	595	186	10	910	242	30	1.20 (0.96-1.50)	0.53 (0.25-1.09)	1.03 (0.86-1.25)	0.0526379	0.722915
RAPTOR	rs9893314	A A	A G	G G	543	224	23	793	342	46	0.97 (0.79-1.20)	0.74 (0.44-1.23)	0.93 (0.78-1.10)	0.505249	0.382805
RAPTOR	rs9893680	A A	A C	C C	328	375	88	514	522	146	1.14 (0.94-1.39)	0.96 (0.71-1.30)	1.03 (0.89-1.18)	0.308884	0.709984
RAPTOR	rs9894241	C C	C A	A A	671	118	2	1018	157	7	1.15 (0.88-1.51)	0.45 (0.09-2.21)	1.08 (0.84-1.39)	0.347683	0.532673
RAPTOR	rs9894736	G G	G A	A A	258	393	139	425	581	175	1.11 (0.90-1.36)	1.33 (1.01-1.76)	1.14 (1.00-1.31)	0.127241	0.047286
RAPTOR	rs9894955	T T	T A	A A	623	155	13	928	241	12	0.96 (0.76-1.21)	1.63 (0.73-3.62)	1.03 (0.84-1.26)	0.442007	0.805812
RAPTOR	rs9895584	A A	A G	G G	422	320	49	683	427	72	1.21 (1.00-1.47)	1.11 (0.74-1.66)	1.13 (0.97-1.32)	0.146703	0.106098
RAPTOR	rs9897968	G G	G A	A A	486	269	36	712	425	45	0.94 (0.77-1.14)	1.20 (0.76-1.90)	1.00 (0.85-1.18)	0.54912	0.988938
RAPTOR	rs9899178	G G	G A	A A	344	342	96	482	510	178	0.94 (0.78-1.15)	0.73 (0.54-0.97)	0.88 (0.77-1.00)	0.0930942	0.0517492
RAPTOR	rs9900506	A A	A G	G G	246	397	148	352	592	238	0.98 (0.79-1.21)	0.89 (0.69-1.16)	0.95 (0.83-1.08)	0.679791	0.418079
RAPTOR	rs9902639	A A	A G	G G	186	414	190	322	565	294	1.24 (1.00-1.55)	1.10 (0.85-1.43)	1.05 (0.93-1.20)	0.148152	0.41513
RAPTOR	rs9907193	T T	T A	A A	521	242	28	804	341	37	1.11 (0.90-1.35)	1.17 (0.71-1.95)	1.10 (0.93-1.30)	0.538698	0.269387
RAPTOR	rs9908195	G G	G A	A A	590	184	17	874	288	20	0.94 (0.76-1.17)	1.22 (0.63-2.35)	0.99 (0.82-1.19)	0.717909	0.89307
RAPTOR	rs9909241	A A	A C	C C	373	347	70	589	501	91	1.08 (0.89-1.31)	1.24 (0.88-1.74)	1.10 (0.95-1.27)	0.410202	0.190474
RAPTOR	rs9914854	G G	G A	A A	442	294	53	618	471	90	0.88 (0.73-1.07)	0.81 (0.56-1.16)	0.89 (0.77-1.03)	0.284532	0.115127
RAPTOR	rs9915378	G G	G A	A A	341	363	87	483	544	155	0.97 (0.79-1.18)	0.78 (0.58-1.05)	0.91 (0.79-1.04)	0.268786	0.159453
RHEB	rs12112989	A A	A G	G G	200	412	179	330	590	262	1.17 (0.94-1.45)	1.18 (0.91-1.53)	1.09 (0.96-1.24)	0.308624	0.184982
RHEB	rs12671654	A A	A G	G G	486	271	34	753	376	53	1.18 (0.97-1.44)	1.01 (0.64-1.59)	1.10 (0.94-1.29)	0.263902	0.237902
RHEB	rs13224450	A A	A G	G G	505	256	30	761	364	57	1.06 (0.87-1.29)	0.82 (0.52-1.31)	0.99 (0.84-1.16)	0.561549	0.918514
RHEB	rs17635967	A A	A G	G G	674	117	0	1032	148	2	1.18 (0.91-1.53)	N/A	1.15 (0.89-1.49)	0.450377	0.273323
RHEB	rs17713451	G G	G A	A A	569	204	17	842	305	34	0.96 (0.78-1.19)	0.79 (0.43-1.43)	0.94 (0.79-1.12)	0.706759	0.488217
RHEB	rs3807389	G G	G C	C C	736	54	1	1116	64	2	1.29 (0.88-1.89)	0.81 (0.07-9.32)	1.25 (0.86-1.80)	0.423325	0.237136
RHEB	rs6972955	C C	C A	A A	218	425	148	348	567	267	1.18 (0.95-1.47)	0.86 (0.66-1.12)	0.95 (0.83-1.08)	0.0285374	0.417358
RHEB	rs6973428	G G	G A	A A	539	233	19	782	363	37	0.94 (0.77-1.15)	0.81 (0.46-1.44)	0.93 (0.78-1.10)	0.680851	0.404667
RHEB	rs717775	A A	A C	C C	401	316	74	597	485	100	0.96 (0.79-1.16)	1.05 (0.76-1.46)	1.00 (0.87-1.15)	0.824318	0.966999
RHEB	rs7805967	A A	A G	G G	230	408	153	372	572	238	1.18 (0.96-1.45)	1.08 (0.83-1.40)	1.05 (0.93-1.20)	0.297863	0.42552
RICTOR	rs10461998	A A	A G	G G	264	385	142	404	560	218	1.03 (0.84-1.26)	1.01 (0.77-1.33)	1.01 (0.88-1.15)	0.96734	0.89169
RICTOR	rs10472314	G G	G A	A A	293	394	104	470	551	161	1.10 (0.90-1.34)	1.01 (0.75-1.35)	1.03 (0.90-1.18)	0.614531	0.692354
RICTOR	rs1239259	C C	C A	A A	319	386	86	503	542	137	1.09 (0.90-1.32)	0.97 (0.71-1.32)	1.02 (0.88-1.17)	0.604477	0.811737
RICTOR	rs12519682	T T	T A	A A	498	258	35	736	398	48	0.94 (0.77-1.15)	1.10 (0.69-1.75)	0.99 (0.84-1.16)	0.747064	0.862821
RICTOR	rs16867919	A A	A G	G G	498	261	32	762	362	58	1.10 (0.90-1.35)	0.87 (0.55-1.37)	1.02 (0.87-1.20)	0.461947	0.766695
RICTOR	rs6883671	G G	G A	A A	538	216	25	779	342	37	0.93 (0.76-1.15)	1.07 (0.63-1.84)	0.97 (0.81-1.15)	0.755023	0.711397
RICTOR	rs7703002	C C	C A	A A	659	127	5	973	197	12	0.93 (0.73-1.20)	0.55 (0.19-1.58)	0.89 (0.71-1.12)	0.46905	0.327016
RPS6KA1	rs1002487	A A	A G	G G	708	80	3	1052	124	6	0.97 (0.71-1.31)	0.71 (0.17-2.92)	0.95 (0.71-1.26)	0.880806	0.717184
RPS6KA1	rs11113	A A	A G	G G	247	354	186	383	549	245	1.00 (0.81-1.24)	1.22 (0.94-1.58)	1.09 (0.96-1.24)	0.23106	0.16999
RPS6KA1	rs11576136	G G	G A	A A	682	102	7	998	174	10	0.85 (0.65-1.11)	0.86 (0.30-2.45)	0.86 (0.68-1.10)	0.479923	0.239744
RPS6KA1	rs11577405	C C	C A	A A	409	318	64	582	493	107	0.92 (0.76-1.12)	0.84 (0.59-1.18)	0.92 (0.80-1.06)	0.514213	0.250057
RPS6KA1	rs12723936	A A	A G	G G	413	314	64	644	434	104	1.12 (0.92-1.36)	0.93 (0.66-1.31)	1.03 (0.89-1.18)	0.388061	0.734861
RPS6KA1	rs17162190	G G	G A	A A	482	268	41	744	376	62	1.09 (0.89-1.33)	0.98 (0.65-1.48)	1.04 (0.89-1.22)	0.696117	0.63407
RPS6KA1	rs190737	A A	A C	C C	238	387	166	344	572	266	0.97 (0.78-1.20)	0.90 (0.69-1.17)	0.95 (0.84-1.08)	0.722855	0.439507
RPS6KA1	rs2229714	G G	G A	A A	572	202	16	871	280	30	1.08 (0.87-1.33)	0.83 (0.44-1.57)	1.02 (0.85-1.23)	0.643755	0.794841
RPS6KA1	rs3816540	A A	A C	C C	468	283	40	708	415	59	1.03 (0.85-1.26)	1.09 (0.71-1.68)	1.04 (0.89-1.22)	0.893927	0.641557
RPS6KA1	rs406985	A A	A G	G G	272	376	143	420	549	213	1.04 (0.84-1.28)	1.00 (0.76-1.31)	1.00 (0.88-1.15)	0.922876	0.946344
RPS6KA1	rs4443935	G G	G A	A A	405	326	60	618	477	87	1.04 (0.86-1.27)	1.11 (0.77-1.60)	1.05 (0.90-1.22)	0.815624	0.526343
RPS6KA1	rs6666757	T T	T A	A A	498	265	28	752	372	57	1.08 (0.89-1.32)	0.74 (0.46-1.19)	0.99 (0.84-1.16)	0.281002	0.874072
RPS6KA1	rs998235	A A	A G	G G	717	70	4	1051	122	9	0.83 (0.61-1.14)	0.65 (0.20-2.14)	0.83 (0.62-1.09)	0.410983	0.182789
RPS6KA2	rs1003642	A A	A G	G G	668	123	0	1015	161	6	1.15 (0.88-1.49)	N/A	1.04 (0.81-1.34)	0.596981	0.746544
RPS6KA2	rs10214537	G G	G C	C C	650	133	8	965	208	9	0.91 (0.72-1.16)	1.31 (0.50-3.45)	0.95 (0.76-1.18)	0.63101	0.645704
RPS6KA2	rs10484521	G G	G C	C C	648	139	4	960	214	8	0.98 (0.77-1.24)	0.78 (0.23-2.63)	0.96 (0.77-1.21)	0.907905	0.753448
RPS6KA2	rs10946164	G G	G A	A A	262	379	150	366	576	240	0.92 (0.74-1.14)	0.84 (0.65-1.09)	0.92 (0.81-1.04)	0.416453	0.185677
RPS6KA2	rs10946173	G G	G C	C C	284	367	140	396	588	198	0.86 (0.70-1.06)	0.96 (0.73-1.26)	0.96 (0.84-1.10)	0.331956	0.553798
RPS6KA2	rs10946174	G G	G A	A A	371	351	67	579	504	95	1.07 (0.88-1.30)	1.04 (0.75-1.46)	1.04 (0.90-1.20)	0.801402	0.590589
RPS6KA2	rs10946186	G G	G A	A A	213	387	143	298	547	268	1.04 (0.84-1.30)	0.79 (0.60-1.03)	0.90 (0.79-1.03)	0.0729043	0.111366
RPS6KA2	rs1099652	G G	G A	A A	528	244	19	829	324	29	1.12 (0.91-1.37)	1.01 (0.56-1.82)	1.08 (0.91-1.29)	0.548466	0.370879
RPS6KA2	rs1099653	C C	C G	G G	400	339	52	667	448	67	1.21 (1.00-1.46)	1.23 (0.84-1.80)	1.16 (1.00-1.35)	0.111831	0.0499946
RPS6KA2	rs1099661	C C	C A	A A	493	266	32	777	359	46	1.12 (0.92-1.36)	1.06 (0.67-1.70)	1.08 (0.92-1.27)	0.536996	0.335781
RPS6KA2	rs1108536	C C	C A	A A	670	117	4	1002	175	5	1.01 (0.78-1.32)	1.26 (0.33-4.79)	1.03 (0.81-1.31)	0.936225	0.819385
RPS6KA2	rs11752984	G G	G C	C C	722	68	0	1078	101	2	1.02 (0.74-1.43)	N/A	0.98 (0.71-1.35)	0.989784	0.890815
RPS6KA2	rs11757572	G G	G A	A A	674	113	4	983	191	8	0.86 (0.67-1.12)	0.82 (0.24-2.76)	0.87 (0.69-1.11)	0.52014	0.256801
RPS6KA2	rs11969346	G G	G A	A A	550	225	16	834	308	40	1.12 (0.91-1.37)	0.66 (0.36-1.19)	1.01 (0.85-1.21)	0.166259	0.887535
RPS6KA2	rs1202672	A A	A T	T T	467	285	39	627	478	76	0.80 (0.66-0.97)	0.72 (0.48-1.08)	0.82 (0.70-0.96)	0.0371132	0.0121035
RPS6KA2	rs1202673	A A	A G	G G	362	351	78	497	556	129	0.86 (0.71-1.05)	0.86 (0.62-1.17)	0.90 (0.78-1.04)	0.30049	0.159326
RPS6KA2	rs12055452	G G	G A	A A	612	166	12	918	249	14	0.98 (0.78-1.23)	1.34 (0.61-2.93)	1.02 (0.83-1.25)	0.749716	0.849502
RPS6KA2	rs12198299	A A	A G	G G	315	384	92	489	529	164	1.11 (0.91-1.36)	0.84 (0.62-1.13)	0.97 (0.84-1.11)	0.139379	0.627975
RPS6KA2	rs12199759	A A	A G	G G	512	247	27	809	322	46	1.20 (0.98-1.47)	0.94 (0.57-1.55)	1.10 (0.94-1.30)	0.19072	0.23412
RPS6KA2	rs12200581	A A	A T	T T	509	249	28	762	366	47	1.06 (0.87-1.29)	0.89 (0.55-1.45)	1.01 (0.86-1.19)	0.752368	0.8898
RPS6KA2	rs12208871	G G	G A	A A	571	211	9	904	262	16	1.26 (1.02-1.55)	0.81 (0.34-1.93)	1.18 (0.97-1.43)	0.087919	0.0893065
RPS6KA2	rs12214750	A A	A C	C C	548	223	20	879	274	29	1.28 (1.04-1.58)	1.22 (0.68-2.20)	1.22 (1.02-1.46)	0.0586255	0.0255924
RPS6KA2	rs12216339	A A	A G	G G	401	323	67	578	488	116	0.95 (0.78-1.15)	0.85 (0.61-1.18)	0.93 (0.81-1.07)	0.60253	0.331749
RPS6KA2	rs12660333	G G	G A	A A	500	265	26	748	372	62	1.07 (0.87-1.30)	0.59 (0.36-0.99)	0.94 (0.80-1.10)	0.0951581	0.45311
RPS6KA2	rs12661820	A A	A C	C C	419	303	69	601	489	91	0.88 (0.73-1.07)	1.13 (0.80-1.59)	0.98 (0.85-1.13)	0.245413	0.807078
RPS6KA2	rs12663470	G G	G A	A A	494	254	43	716	419	47	0.87 (0.71-1.05)	1.29 (0.84-2.00)	0.98 (0.84-1.14)	0.136261	0.760907
RPS6KA2	rs13215522	G G	G A	A A	712	74	5	1059	121	2	0.94 (0.69-1.29)	4.52 (0.87-23.55)	1.05 (0.78-1.41)	0.182023	0.752048
RPS6KA2	rs1536645	G G	G A	A A	679	107	5	1013	163	6	1.00 (0.77-1.31)	1.38 (0.41-4.58)	1.02 (0.80-1.31)	0.872594	0.848642
RPS6KA2	rs1569462	A A	A G	G G	266	379	146	392	593	197	0.94 (0.76-1.15)	1.06 (0.81-1.39)	1.02 (0.89-1.16)	0.590718	0.817494
RPS6KA2	rs16898962	A A	A G	G G	605	177	9	912	250	20	1.06 (0.85-1.32)	0.70 (0.32-1.56)	1.01 (0.83-1.22)	0.575403	0.947303
RPS6KA2	rs16899238	A A	A G	G G	709	79	3	1077	105	0	1.17 (0.85-1.60)	N/A	1.26 (0.93-1.71)	0.624319	0.131846
RPS6KA2	rs16899429	G G	G A	A A	482	275	34	772	373	37	1.18 (0.97-1.44)	1.56 (0.96-2.54)	1.21 (1.02-1.42)	0.076418	0.0256544
RPS6KA2	rs17518936	G G	G A	A A	658	127	6	967	211	4	0.87 (0.68-1.11)	2.27 (0.63-8.17)	0.93 (0.74-1.17)	0.235175	0.535866
RPS6KA2	rs17590511	G G	G A	A A	431	311	49	652	444	86	1.07 (0.89-1.30)	0.93 (0.64-1.35)	1.01 (0.88-1.17)	0.663817	0.852572
RPS6KA2	rs1894660	G G	G A	A A	524	224	43	767	373	42	0.89 (0.73-1.09)	1.48 (0.95-2.29)	1.02 (0.87-1.20)	0.0851153	0.777977
RPS6KA2	rs1973900	G G	G A	A A	653	131	6	959	213	9	0.93 (0.73-1.18)	1.09 (0.38-3.10)	0.95 (0.76-1.18)	0.823591	0.631837
RPS6KA2	rs2049956	G G	G C	C C	570	200	21	861	294	27	1.02 (0.82-1.27)	1.16 (0.63-2.11)	1.04 (0.86-1.25)	0.888202	0.705367
RPS6KA2	rs2049957	A A	A G	G G	225	386	180	315	600	267	0.94 (0.75-1.17)	0.97 (0.75-1.26)	0.99 (0.87-1.12)	0.832277	0.829287
RPS6KA2	rs2071941	G G	G A	A A	581	180	15	845	286	21	0.90 (0.72-1.11)	0.95 (0.48-1.86)	0.92 (0.76-1.11)	0.613503	0.371294
RPS6KA2	rs2072637	G G	G C	C C	324	378	89	574	483	125	1.33 (1.09-1.62)	1.24 (0.91-1.68)	1.18 (1.02-1.35)	0.0167443	0.0211179
RPS6KA2	rs2072641	A A	A G	G G	433	298	60	662	422	98	1.08 (0.89-1.32)	0.94 (0.66-1.34)	1.02 (0.89-1.17)	0.629085	0.793625
RPS6KA2	rs2235282	G G	G A	A A	480	272	39	728	403	51	1.00 (0.82-1.21)	1.10 (0.71-1.70)	1.02 (0.87-1.19)	0.906353	0.811314
RPS6KA2	rs2235283	A A	A C	C C	338	366	83	537	507	134	1.15 (0.94-1.40)	0.97 (0.71-1.33)	1.04 (0.90-1.19)	0.328886	0.614948
RPS6KA2	rs2235287	G G	G A	A A	500	263	28	795	351	36	1.20 (0.99-1.46)	1.19 (0.72-1.97)	1.16 (0.98-1.36)	0.171657	0.0764901
RPS6KA2	rs2235296	G G	G A	A A	359	345	87	543	495	144	1.07 (0.89-1.29)	0.95 (0.70-1.29)	1.01 (0.88-1.15)	0.654013	0.912929
RPS6KA2	rs2242573	A A	A G	G G	236	422	133	429	561	192	1.34 (1.09-1.65)	1.20 (0.91-1.58)	1.13 (0.99-1.29)	0.021678	0.0646101
RPS6KA2	rs2281046	G G	G A	A A	497	264	30	790	351	41	1.22 (1.00-1.48)	1.12 (0.69-1.83)	1.15 (0.98-1.36)	0.140988	0.0793671
RPS6KA2	rs2281144	A A	A G	G G	617	152	21	940	215	24	1.07 (0.85-1.35)	1.45 (0.78-2.72)	1.12 (0.92-1.35)	0.446693	0.268181
RPS6KA2	rs2294326	C C	C G	G G	641	145	5	961	209	12	1.02 (0.80-1.30)	0.63 (0.22-1.81)	0.98 (0.78-1.22)	0.67004	0.857768
RPS6KA2	rs2294330	G G	G A	A A	357	320	56	565	435	92	1.13 (0.93-1.38)	0.96 (0.67-1.38)	1.04 (0.90-1.21)	0.403989	0.565385
RPS6KA2	rs2344714	G G	G A	A A	288	357	146	405	567	210	0.91 (0.74-1.11)	0.99 (0.76-1.29)	0.98 (0.86-1.12)	0.600259	0.771084
RPS6KA2	rs2345067	A A	A G	G G	244	383	164	413	567	202	1.07 (0.87-1.32)	1.32 (1.01-1.72)	1.14 (1.00-1.30)	0.1198	0.0554203
RPS6KA2	rs377794	A A	A G	G G	530	186	29	775	281	34	0.97 (0.78-1.20)	1.23 (0.73-2.06)	1.02 (0.85-1.22)	0.670777	0.819867
RPS6KA2	rs3778369	C C	C A	A A	541	236	14	786	362	34	0.96 (0.79-1.17)	0.66 (0.35-1.24)	0.92 (0.77-1.09)	0.415581	0.322827
RPS6KA2	rs3778384	A A	A G	G G	339	359	93	568	479	135	1.24 (1.02-1.51)	1.12 (0.83-1.52)	1.11 (0.97-1.28)	0.0875534	0.114113
RPS6KA2	rs3778394	A A	A G	G G	569	199	23	832	317	33	0.91 (0.74-1.13)	1.02 (0.58-1.80)	0.94 (0.79-1.13)	0.685406	0.52224
RPS6KA2	rs3778401	G G	G A	A A	227	357	205	334	519	325	1.03 (0.82-1.29)	0.96 (0.74-1.24)	0.98 (0.86-1.11)	0.830006	0.75756
RPS6KA2	rs3778403	G G	G A	A A	265	383	143	409	570	202	1.03 (0.84-1.26)	1.06 (0.80-1.39)	1.03 (0.90-1.18)	0.920749	0.685281
RPS6KA2	rs3778404	G G	G A	A A	735	54	1	1099	81	1	0.92 (0.64-1.33)	1.41 (0.08-23.57)	0.93 (0.66-1.33)	0.878262	0.709305
RPS6KA2	rs3778405	A A	A G	G G	652	134	5	954	220	8	0.87 (0.68-1.11)	0.92 (0.30-2.86)	0.88 (0.70-1.10)	0.517042	0.269964
RPS6KA2	rs3778409	A A	A G	G G	625	151	15	933	237	12	0.92 (0.74-1.16)	1.91 (0.86-4.27)	1.01 (0.83-1.24)	0.212603	0.889981
RPS6KA2	rs3778434	G G	G C	C C	249	400	141	401	582	198	1.07 (0.87-1.31)	1.12 (0.85-1.47)	1.06 (0.93-1.21)	0.696721	0.397826
RPS6KA2	rs378373	C C	C A	A A	342	347	100	536	512	132	1.07 (0.87-1.30)	1.15 (0.85-1.55)	1.07 (0.93-1.23)	0.61964	0.328898
RPS6KA2	rs3799568	A A	A G	G G	626	153	12	953	217	12	1.06 (0.84-1.33)	1.62 (0.72-3.65)	1.10 (0.90-1.36)	0.467534	0.345901
RPS6KA2	rs3799577	G G	G A	A A	683	105	3	967	202	13	0.75 (0.57-0.97)	0.30 (0.08-1.07)	0.71 (0.56-0.91)	0.018879	0.00572584
RPS6KA2	rs3799583	A A	A G	G G	518	244	29	758	385	39	0.92 (0.76-1.13)	1.23 (0.75-2.03)	0.99 (0.84-1.17)	0.480576	0.909563
RPS6KA2	rs3799591	G G	G A	A A	646	134	11	933	237	12	0.82 (0.65-1.04)	1.24 (0.54-2.85)	0.87 (0.71-1.08)	0.202127	0.21381
RPS6KA2	rs3799612	G G	G C	C C	417	322	52	667	441	74	1.15 (0.96-1.39)	1.06 (0.72-1.57)	1.09 (0.94-1.27)	0.329668	0.245124
RPS6KA2	rs3799619	A A	A C	C C	664	120	4	1002	171	4	1.07 (0.82-1.38)	1.44 (0.35-5.88)	1.08 (0.84-1.38)	0.790221	0.540433
RPS6KA2	rs3799620	A A	A G	G G	336	352	103	487	543	152	0.93 (0.76-1.13)	1.01 (0.76-1.35)	0.98 (0.86-1.12)	0.701116	0.812586
RPS6KA2	rs3799623	G G	G A	A A	312	379	100	462	544	176	1.02 (0.84-1.24)	0.85 (0.63-1.14)	0.95 (0.83-1.09)	0.457456	0.463051
RPS6KA2	rs3799627	G G	G A	A A	698	91	2	1045	134	3	1.00 (0.74-1.34)	1.00 (0.16-6.14)	1.00 (0.75-1.32)	0.999684	0.98094
RPS6KA2	rs3799630	G G	G A	A A	386	345	60	624	475	83	1.16 (0.96-1.41)	1.12 (0.78-1.63)	1.11 (0.96-1.28)	0.287991	0.171851
RPS6KA2	rs3799631	A A	A G	G G	333	376	82	475	548	158	0.98 (0.80-1.19)	0.73 (0.53-0.99)	0.89 (0.77-1.02)	0.106294	0.0984921
RPS6KA2	rs3799633	G G	G A	A A	472	283	36	713	417	52	1.04 (0.86-1.26)	1.08 (0.69-1.68)	1.04 (0.89-1.22)	0.887828	0.626045
RPS6KA2	rs3799665	C C	C A	A A	443	302	46	633	471	78	0.92 (0.76-1.12)	0.88 (0.60-1.29)	0.93 (0.80-1.08)	0.628953	0.34122
RPS6KA2	rs3799670	A A	A G	G G	652	129	8	956	215	9	0.84 (0.66-1.07)	1.23 (0.47-3.24)	0.88 (0.71-1.10)	0.327077	0.274285
RPS6KA2	rs3817777	A A	A G	G G	228	384	179	333	598	251	0.93 (0.75-1.16)	1.01 (0.78-1.32)	1.00 (0.88-1.14)	0.727475	0.968947
RPS6KA2	rs3817781	G G	G A	A A	387	332	72	610	486	86	1.06 (0.87-1.28)	1.24 (0.88-1.73)	1.09 (0.94-1.26)	0.456844	0.242395
RPS6KA2	rs3817790	G G	G A	A A	363	360	68	604	485	93	1.24 (1.03-1.50)	1.22 (0.87-1.72)	1.16 (1.01-1.34)	0.0682723	0.0378801
RPS6KA2	rs3817792	A A	A G	G G	634	148	9	938	236	8	0.90 (0.71-1.14)	1.76 (0.67-4.62)	0.97 (0.78-1.19)	0.344685	0.748722
RPS6KA2	rs3823196	G G	G A	A A	654	127	10	947	225	10	0.81 (0.64-1.03)	1.34 (0.55-3.26)	0.87 (0.70-1.08)	0.164257	0.20221
RPS6KA2	rs3823200	T T	T A	A A	553	206	32	803	350	29	0.84 (0.68-1.04)	1.57 (0.94-2.65)	0.98 (0.82-1.16)	0.0420847	0.781597
RPS6KA2	rs3823201	A A	A G	G G	445	293	53	651	455	76	0.96 (0.80-1.17)	1.03 (0.71-1.50)	0.99 (0.86-1.15)	0.89965	0.891353
RPS6KA2	rs3823202	G G	G A	A A	739	51	1	1088	92	2	0.80 (0.56-1.15)	0.72 (0.06-8.37)	0.80 (0.56-1.14)	0.469077	0.220018
RPS6KA2	rs3823204	C C	C A	A A	609	166	16	904	262	16	0.94 (0.76-1.18)	1.40 (0.69-2.83)	1.00 (0.83-1.21)	0.552619	0.980437
RPS6KA2	rs384502	A A	A T	T T	269	408	114	415	576	191	1.08 (0.89-1.32)	0.92 (0.69-1.22)	0.98 (0.86-1.13)	0.436524	0.819224
RPS6KA2	rs388033	A A	A G	G G	501	260	30	761	370	51	1.06 (0.87-1.30)	0.91 (0.57-1.47)	1.02 (0.87-1.20)	0.735899	0.808393
RPS6KA2	rs388372	G G	G A	A A	263	419	109	481	527	174	1.48 (1.20-1.82)	1.17 (0.87-1.56)	1.16 (1.01-1.33)	0.00109262	0.0316846
RPS6KA2	rs395475	A A	A G	G G	270	383	138	392	578	212	0.99 (0.80-1.22)	0.97 (0.74-1.27)	0.99 (0.86-1.13)	0.977635	0.835821
RPS6KA2	rs409161	G G	G A	A A	397	325	69	593	499	89	0.99 (0.82-1.20)	1.18 (0.84-1.65)	1.04 (0.91-1.20)	0.614871	0.558333
RPS6KA2	rs411236	G G	G A	A A	410	308	38	599	471	52	0.97 (0.79-1.18)	1.04 (0.66-1.64)	0.99 (0.84-1.17)	0.932617	0.911057
RPS6KA2	rs4518470	G G	G A	A A	628	151	12	955	217	10	1.07 (0.84-1.35)	2.03 (0.87-4.76)	1.14 (0.92-1.40)	0.240123	0.235746
RPS6KA2	rs4709127	G G	G A	A A	418	318	55	603	482	97	0.94 (0.77-1.14)	0.80 (0.55-1.16)	0.92 (0.79-1.06)	0.464651	0.238791
RPS6KA2	rs4710072	A A	A G	G G	562	217	12	823	330	29	0.95 (0.78-1.17)	0.69 (0.35-1.37)	0.92 (0.77-1.10)	0.526037	0.368033
RPS6KA2	rs4710106	G G	G A	A A	580	199	12	866	297	19	0.99 (0.80-1.22)	1.00 (0.47-2.13)	0.99 (0.82-1.20)	0.994146	0.922172
RPS6KA2	rs481830	G G	G A	A A	257	381	153	419	568	195	1.03 (0.84-1.27)	1.25 (0.96-1.64)	1.11 (0.97-1.26)	0.222757	0.130147
RPS6KA2	rs522720	G G	G C	C C	410	314	67	548	532	102	0.78 (0.64-0.94)	0.89 (0.63-1.24)	0.87 (0.75-1.00)	0.0360836	0.0542136
RPS6KA2	rs527444	G G	G C	C C	643	144	4	953	221	8	0.94 (0.74-1.20)	0.69 (0.20-2.33)	0.93 (0.74-1.16)	0.750583	0.511264
RPS6KA2	rs583759	A A	A G	G G	630	152	8	951	218	12	1.04 (0.83-1.31)	0.94 (0.37-2.37)	1.03 (0.83-1.27)	0.924061	0.789073
RPS6KA2	rs635808	G G	G A	A A	503	258	30	684	444	54	0.79 (0.65-0.96)	0.78 (0.49-1.24)	0.83 (0.70-0.97)	0.050762	0.020485
RPS6KA2	rs6456103	G G	G A	A A	658	91	0	1021	103	1	1.40 (1.03-1.91)	N/A	1.36 (1.00-1.84)	0.0993417	0.0493264
RPS6KA2	rs6456123	G G	G A	A A	351	264	47	464	430	98	0.84 (0.69-1.03)	0.69 (0.48-1.01)	0.84 (0.72-0.97)	0.0738944	0.022435
RPS6KA2	rs661325	G G	G C	C C	336	360	95	487	541	154	0.95 (0.78-1.15)	0.88 (0.66-1.19)	0.94 (0.82-1.08)	0.687431	0.389835
RPS6KA2	rs6902946	G G	G A	A A	307	367	117	467	535	180	1.03 (0.85-1.26)	0.98 (0.74-1.29)	1.00 (0.88-1.14)	0.902976	0.99552
RPS6KA2	rs6910121	A A	A G	G G	367	363	61	592	493	97	1.15 (0.95-1.39)	0.99 (0.70-1.41)	1.06 (0.92-1.23)	0.305249	0.398069
RPS6KA2	rs6910826	C C	C A	A A	568	205	18	842	307	32	1.00 (0.81-1.23)	0.80 (0.42-1.54)	0.97 (0.81-1.17)	0.797206	0.761831
RPS6KA2	rs6911624	G G	G A	A A	511	254	26	802	340	40	1.17 (0.96-1.42)	1.04 (0.63-1.73)	1.11 (0.95-1.31)	0.290763	0.197494
RPS6KA2	rs6912899	G G	G A	A A	684	106	1	1038	141	3	1.11 (0.84-1.46)	0.46 (0.05-4.51)	1.08 (0.83-1.40)	0.605278	0.587404
RPS6KA2	rs6921573	A A	A G	G G	718	70	3	1066	114	2	0.87 (0.63-1.21)	2.00 (0.33-12.28)	0.92 (0.68-1.25)	0.535334	0.602781
RPS6KA2	rs6921577	A A	A G	G G	214	413	164	351	574	257	1.18 (0.95-1.47)	1.03 (0.79-1.34)	1.02 (0.90-1.17)	0.229403	0.730155
RPS6KA2	rs6926393	A A	A G	G G	374	330	78	554	503	107	0.93 (0.77-1.14)	1.09 (0.79-1.50)	1.00 (0.87-1.15)	0.600201	0.985607
RPS6KA2	rs6926800	G G	G A	A A	604	180	7	935	224	23	1.26 (1.00-1.57)	0.46 (0.20-1.08)	1.09 (0.89-1.32)	0.0225802	0.409821
RPS6KA2	rs6928849	G G	G A	A A	373	343	75	607	470	105	1.18 (0.97-1.43)	1.10 (0.79-1.53)	1.10 (0.95-1.26)	0.248099	0.193967
RPS6KA2	rs6932001	A A	A C	C C	665	121	5	948	222	12	0.78 (0.61-1.00)	0.69 (0.24-1.97)	0.79 (0.63-0.99)	0.120004	0.040795
RPS6KA2	rs6934309	C C	C G	G G	713	76	2	1039	139	4	0.81 (0.60-1.09)	0.78 (0.14-4.36)	0.82 (0.61-1.09)	0.370775	0.163152
RPS6KA2	rs6939941	A A	A G	G G	433	309	49	650	449	83	1.04 (0.86-1.26)	0.89 (0.61-1.29)	0.99 (0.85-1.15)	0.703911	0.885812
RPS6KA2	rs6941412	A A	A G	G G	416	307	68	605	487	90	0.90 (0.74-1.09)	1.12 (0.80-1.57)	0.99 (0.86-1.14)	0.367033	0.870451
RPS6KA2	rs743977	G G	G A	A A	242	382	167	378	577	227	1.03 (0.83-1.27)	1.10 (0.84-1.43)	1.05 (0.92-1.19)	0.772859	0.494176
RPS6KA2	rs743980	G G	G A	A A	558	219	14	851	296	35	1.14 (0.93-1.40)	0.67 (0.35-1.25)	1.04 (0.86-1.24)	0.161959	0.70581
RPS6KA2	rs763186	G G	G C	C C	246	407	138	412	572	198	1.18 (0.96-1.44)	1.15 (0.87-1.51)	1.09 (0.96-1.24)	0.260559	0.190487
RPS6KA2	rs763187	G G	G A	A A	553	213	24	814	330	36	0.95 (0.78-1.17)	0.99 (0.58-1.69)	0.97 (0.82-1.15)	0.905219	0.710789
RPS6KA2	rs763193	A A	A G	G G	222	388	181	349	572	261	1.07 (0.86-1.32)	1.08 (0.83-1.39)	1.04 (0.91-1.18)	0.797936	0.556814
RPS6KA2	rs7740362	G G	G A	A A	368	339	84	568	483	131	1.08 (0.89-1.32)	0.95 (0.70-1.30)	1.01 (0.88-1.16)	0.63273	0.875416
RPS6KA2	rs7745781	A A	A G	G G	575	203	13	853	307	22	0.98 (0.79-1.21)	0.87 (0.43-1.78)	0.97 (0.80-1.17)	0.920216	0.736584
RPS6KA2	rs7747857	G G	G A	A A	567	212	11	884	268	29	1.23 (1.00-1.52)	0.57 (0.28-1.19)	1.08 (0.90-1.30)	0.0436041	0.395863
RPS6KA2	rs7748165	G G	G C	C C	548	203	10	842	242	28	1.29 (1.04-1.60)	0.54 (0.25-1.16)	1.11 (0.92-1.34)	0.0177101	0.2741
RPS6KA2	rs7752989	A A	A C	C C	500	264	27	766	356	60	1.12 (0.92-1.37)	0.71 (0.44-1.15)	1.00 (0.85-1.18)	0.139474	1
RPS6KA2	rs7754623	C C	C A	A A	595	183	13	883	266	33	1.06 (0.85-1.32)	0.64 (0.33-1.23)	0.97 (0.80-1.17)	0.340046	0.729292
RPS6KA2	rs7754793	C C	C G	G G	386	343	62	575	482	125	1.08 (0.89-1.30)	0.75 (0.53-1.06)	0.95 (0.82-1.09)	0.12521	0.460774
RPS6KA2	rs7756763	G G	G A	A A	423	303	63	611	476	88	0.90 (0.74-1.10)	1.06 (0.75-1.50)	0.97 (0.84-1.12)	0.507718	0.708553
RPS6KA2	rs7757799	G G	G A	A A	468	292	31	685	423	74	1.02 (0.84-1.23)	0.60 (0.38-0.95)	0.91 (0.77-1.06)	0.0805937	0.219658
RPS6KA2	rs7760282	C C	C A	A A	219	388	184	318	583	281	0.99 (0.79-1.23)	0.98 (0.76-1.28)	0.99 (0.87-1.13)	0.990141	0.903859
RPS6KA2	rs7763744	G G	G C	C C	550	220	21	837	294	51	1.16 (0.94-1.43)	0.69 (0.40-1.19)	1.02 (0.86-1.21)	0.12544	0.804445
RPS6KA2	rs7766723	G G	G A	A A	211	390	190	332	601	249	1.04 (0.83-1.30)	1.18 (0.91-1.53)	1.09 (0.95-1.24)	0.411969	0.213033
RPS6KA2	rs7770039	A A	A G	G G	453	136	7	664	215	12	0.93 (0.73-1.19)	0.94 (0.36-2.48)	0.94 (0.75-1.18)	0.854006	0.586655
RPS6KA2	rs7770200	A A	A G	G G	576	198	15	832	331	17	0.88 (0.71-1.08)	1.37 (0.67-2.82)	0.93 (0.77-1.13)	0.281745	0.479396
RPS6KA2	rs845641	G G	G A	A A	345	361	79	489	526	158	0.95 (0.79-1.15)	0.74 (0.55-1.00)	0.89 (0.78-1.02)	0.147639	0.0899719
RPS6KA2	rs845650	A A	A G	G G	238	386	167	318	565	299	0.88 (0.71-1.09)	0.75 (0.58-0.97)	0.87 (0.76-0.98)	0.0833338	0.0262181
RPS6KA2	rs845662	A A	A G	G G	299	383	109	519	525	138	1.21 (0.99-1.47)	1.33 (1.00-1.77)	1.17 (1.02-1.33)	0.0676965	0.0228277
RPS6KA2	rs909635	A A	A G	G G	203	383	184	304	594	253	0.96 (0.76-1.21)	1.07 (0.82-1.40)	1.03 (0.90-1.18)	0.654315	0.642624
RPS6KA2	rs909768	A A	A G	G G	500	251	40	776	354	52	1.11 (0.90-1.35)	1.16 (0.75-1.79)	1.09 (0.93-1.28)	0.543855	0.277226
RPS6KA2	rs926389	G G	G A	A A	400	282	62	573	463	75	0.86 (0.71-1.05)	1.16 (0.80-1.67)	0.97 (0.84-1.13)	0.170471	0.726123
RPS6KA2	rs9295348	A A	A C	C C	385	332	74	611	479	92	1.12 (0.92-1.35)	1.23 (0.89-1.72)	1.11 (0.97-1.28)	0.322629	0.132589
RPS6KA2	rs9295361	C C	C A	A A	482	276	33	754	388	40	1.10 (0.90-1.33)	1.30 (0.80-2.11)	1.11 (0.95-1.30)	0.407396	0.190442
RPS6KA2	rs9295367	G G	G A	A A	630	149	10	935	236	8	0.94 (0.75-1.18)	1.75 (0.68-4.51)	1.00 (0.81-1.23)	0.426145	0.985637
RPS6KA2	rs9295368	A A	A G	G G	234	410	147	414	550	218	1.31 (1.06-1.61)	1.12 (0.86-1.47)	1.10 (0.96-1.25)	0.0411906	0.16855
RPS6KA2	rs932356	C C	C G	G G	510	255	26	782	369	31	1.02 (0.84-1.24)	1.26 (0.73-2.15)	1.05 (0.89-1.25)	0.703981	0.541949
RPS6KA2	rs9347128	G G	G C	C C	255	414	121	448	545	186	1.30 (1.07-1.59)	1.11 (0.84-1.46)	1.10 (0.97-1.25)	0.0331007	0.146424
RPS6KA2	rs9347129	A A	A C	C C	614	168	9	900	259	23	0.98 (0.78-1.22)	0.59 (0.27-1.28)	0.92 (0.76-1.12)	0.405555	0.410645
RPS6KA2	rs9347148	A A	A C	C C	247	400	143	391	574	215	1.11 (0.90-1.36)	1.04 (0.80-1.35)	1.03 (0.90-1.17)	0.631688	0.664236
RPS6KA2	rs9348131	G G	G A	A A	557	221	13	878	277	27	1.26 (1.02-1.56)	0.77 (0.39-1.51)	1.14 (0.95-1.37)	0.0577447	0.153507
RPS6KA2	rs9348139	G G	G A	A A	644	140	7	991	183	8	1.13 (0.88-1.45)	1.23 (0.44-3.46)	1.13 (0.90-1.41)	0.592734	0.307226
RPS6KA2	rs9348167	A A	A G	G G	549	221	21	812	330	40	0.99 (0.80-1.22)	0.82 (0.47-1.41)	0.96 (0.81-1.14)	0.768723	0.630135
RPS6KA2	rs9348171	G G	G A	A A	492	261	38	730	387	65	1.00 (0.82-1.21)	0.87 (0.57-1.32)	0.97 (0.83-1.13)	0.797746	0.654671
RPS6KA2	rs9348175	G G	G A	A A	603	174	14	914	258	10	1.01 (0.81-1.26)	2.02 (0.86-4.74)	1.09 (0.89-1.32)	0.271247	0.419789
RPS6KA2	rs9348195	A A	A G	G G	385	333	73	601	475	106	1.11 (0.92-1.34)	1.05 (0.75-1.48)	1.06 (0.92-1.22)	0.564538	0.41197
RPS6KA2	rs9355598	A A	A G	G G	350	366	75	557	517	108	1.08 (0.90-1.31)	1.06 (0.75-1.48)	1.05 (0.91-1.21)	0.706893	0.497787
RPS6KA2	rs9356497	G G	G A	A A	418	315	58	626	473	82	0.98 (0.81-1.18)	1.12 (0.78-1.61)	1.02 (0.88-1.18)	0.766878	0.802155
RPS6KA2	rs9364850	A A	A G	G G	239	391	161	382	585	214	1.07 (0.87-1.32)	1.20 (0.93-1.56)	1.09 (0.96-1.24)	0.384612	0.173358
RPS6KA2	rs9366015	G G	G A	A A	341	352	95	541	502	136	1.12 (0.92-1.37)	1.10 (0.82-1.49)	1.07 (0.93-1.23)	0.518065	0.331149
RPS6KA2	rs9366018	A A	A G	G G	415	313	63	623	477	82	0.96 (0.79-1.17)	1.09 (0.76-1.56)	1.01 (0.87-1.16)	0.792637	0.926295
RPS6KA2	rs9366027	G G	G A	A A	649	134	7	964	203	14	0.99 (0.77-1.27)	0.89 (0.35-2.26)	0.98 (0.78-1.23)	0.966827	0.839669
RPS6KA2	rs9457173	A A	A C	C C	399	319	73	595	489	98	0.96 (0.79-1.16)	1.06 (0.76-1.47)	1.00 (0.87-1.15)	0.811694	0.980893
RPS6KA2	rs9457189	G G	G C	C C	425	296	54	597	472	91	0.87 (0.71-1.05)	0.86 (0.60-1.25)	0.90 (0.77-1.04)	0.313519	0.161507
RPS6KA2	rs9457203	A A	A G	G G	399	323	69	610	476	96	1.04 (0.86-1.26)	1.15 (0.81-1.61)	1.06 (0.92-1.22)	0.717191	0.438371
RPS6KA2	rs9457216	A A	A G	G G	339	373	79	576	476	130	1.33 (1.10-1.61)	1.11 (0.81-1.52)	1.15 (1.00-1.31)	0.0143583	0.0519994
RPS6KA2	rs9459678	A A	A G	G G	343	355	93	539	512	131	1.09 (0.90-1.32)	1.13 (0.84-1.53)	1.07 (0.94-1.23)	0.587523	0.311118
RPS6KA2	rs9459695	C C	C A	A A	492	267	32	770	365	47	1.12 (0.92-1.37)	1.00 (0.62-1.62)	1.07 (0.91-1.26)	0.525888	0.406826
RPS6KA2	rs9459771	G G	G A	A A	524	248	19	832	321	29	1.17 (0.95-1.43)	1.01 (0.56-1.82)	1.12 (0.94-1.33)	0.323061	0.222246
RPS6KA2	rs9459777	A A	A T	T T	546	224	21	796	353	33	0.91 (0.74-1.12)	0.96 (0.55-1.68)	0.93 (0.78-1.11)	0.686935	0.45058
RPS6KA2	rs9459780	G G	G C	C C	544	226	21	795	354	33	0.92 (0.74-1.13)	0.95 (0.54-1.66)	0.93 (0.78-1.11)	0.702416	0.450779
RPS6KA2	rs971152	G G	G A	A A	555	212	24	812	334	36	0.94 (0.76-1.16)	1.06 (0.62-1.83)	0.97 (0.81-1.15)	0.805203	0.727833
RPS6KA3	rs11798831	A A		G G	740	0	51	1080	0	102	N/A	0.73 (0.51-1.04)	0.85 (0.71-1.02)	N/A	0.079243
RPS6KA3	rs12009120	C C		A A	648	0	143	992	0	190	N/A	1.13 (0.89-1.44)	1.06 (0.94-1.20)	N/A	0.307914
RPS6KA3	rs4078459	A A		G G	630	0	161	962	0	220	N/A	1.11 (0.88-1.40)	1.05 (0.94-1.18)	N/A	0.369653
RPS6KA3	rs5909364	A A		G G	508	0	283	747	0	435	N/A	0.96 (0.79-1.15)	0.98 (0.89-1.07)	N/A	0.632219
RPS6KA3	rs5955898	G G		A A	728	0	62	1074	0	106	N/A	0.87 (0.62-1.22)	0.93 (0.79-1.10)	N/A	0.411105
RPS6KA3	rs6418737	C C		A A	590	0	201	908	0	274	N/A	1.14 (0.92-1.40)	1.07 (0.96-1.18)	N/A	0.237584
RPS6KA4	rs10897487	G G	G A	A A	311	323	122	478	474	169	1.03 (0.85-1.25)	1.14 (0.87-1.49)	1.06 (0.93-1.20)	0.6212	0.36676
RPS6KA4	rs11231775	C C	C G	G G	278	381	121	385	561	219	0.92 (0.75-1.13)	0.73 (0.55-0.96)	0.87 (0.76-0.99)	0.083514	0.036225
RPS6KA4	rs3782101	A A	A G	G G	417	310	64	585	491	106	0.86 (0.71-1.04)	0.82 (0.58-1.15)	0.89 (0.77-1.02)	0.221003	0.0934277
RPS6KA4	rs600377	A A	A C	C C	243	376	171	369	575	237	0.99 (0.81-1.21)	1.12 (0.87-1.45)	1.05 (0.93-1.19)	0.554568	0.435788
RPS6KA5	rs11159982	G G	G A	A A	506	249	36	763	371	48	1.00 (0.82-1.23)	1.10 (0.70-1.74)	1.02 (0.87-1.20)	0.913088	0.793007
RPS6KA5	rs1152423	C C	C G	G G	363	348	80	553	496	133	1.07 (0.88-1.30)	0.91 (0.67-1.24)	0.99 (0.87-1.14)	0.574071	0.903237
RPS6KA5	rs1152431	A A	A G	G G	196	391	204	290	624	268	0.90 (0.72-1.12)	1.09 (0.84-1.40)	1.04 (0.92-1.19)	0.219327	0.509332
RPS6KA5	rs11848326	C C	C A	A A	572	194	25	866	291	25	1.00 (0.80-1.24)	1.41 (0.79-2.55)	1.06 (0.89-1.27)	0.511502	0.526904
RPS6KA5	rs12431875	G G	G A	A A	469	282	40	707	408	67	1.02 (0.83-1.24)	0.87 (0.58-1.32)	0.98 (0.84-1.14)	0.779668	0.766881
RPS6KA5	rs12435271	A A	A G	G G	692	97	2	1049	130	3	1.16 (0.87-1.54)	0.87 (0.14-5.32)	1.13 (0.86-1.49)	0.600075	0.365356
RPS6KA5	rs12588082	A A	A G	G G	598	175	18	912	248	20	1.06 (0.84-1.33)	1.33 (0.68-2.58)	1.09 (0.90-1.32)	0.641299	0.400399
RPS6KA5	rs12590018	A A	A G	G G	559	205	26	859	296	26	1.05 (0.85-1.30)	1.55 (0.88-2.74)	1.12 (0.93-1.33)	0.304602	0.228732
RPS6KA5	rs1286059	C C	C A	A A	440	295	55	651	442	87	0.97 (0.80-1.18)	0.94 (0.66-1.35)	0.97 (0.84-1.12)	0.916143	0.675995
RPS6KA5	rs1286092	G G	G A	A A	563	204	24	841	307	34	0.97 (0.78-1.21)	0.99 (0.57-1.74)	0.98 (0.82-1.17)	0.96794	0.834583
RPS6KA5	rs1286112	G G	G C	C C	407	328	56	623	461	98	1.06 (0.88-1.29)	0.90 (0.63-1.28)	1.00 (0.86-1.15)	0.62148	0.970841
RPS6KA5	rs1286120	G G	G A	A A	461	285	45	679	428	75	0.96 (0.79-1.17)	0.90 (0.61-1.33)	0.96 (0.82-1.11)	0.842903	0.566593
RPS6KA5	rs1286127	A A	A G	G G	233	389	169	352	596	234	0.95 (0.77-1.18)	1.05 (0.81-1.35)	1.02 (0.90-1.16)	0.706879	0.775041
RPS6KA5	rs1286138	C C	C A	A A	340	366	85	526	527	129	1.06 (0.87-1.29)	1.03 (0.76-1.40)	1.03 (0.90-1.18)	0.842594	0.672528
RPS6KA5	rs1286264	A A	A G	G G	289	372	130	411	574	197	0.92 (0.75-1.12)	0.96 (0.73-1.25)	0.97 (0.85-1.10)	0.68581	0.587535
RPS6KA5	rs12882435	A A	A T	T T	219	414	158	356	595	231	1.09 (0.88-1.34)	1.08 (0.83-1.40)	1.04 (0.92-1.19)	0.721821	0.510407
RPS6KA5	rs17261092	G G	G A	A A	694	93	3	1025	151	5	0.93 (0.71-1.23)	0.99 (0.23-4.22)	0.94 (0.72-1.22)	0.880768	0.637027
RPS6KA5	rs17722981	A A	A C	C C	691	98	2	1014	163	5	0.88 (0.67-1.16)	0.52 (0.10-2.71)	0.87 (0.67-1.12)	0.502415	0.275255
RPS6KA5	rs4904742	A A	A G	G G	438	291	62	638	457	87	0.89 (0.73-1.08)	1.04 (0.74-1.48)	0.96 (0.83-1.11)	0.432633	0.594109
RPS6KA5	rs6575165	G G	G A	A A	461	286	44	688	421	73	1.00 (0.83-1.22)	0.92 (0.62-1.36)	0.98 (0.84-1.14)	0.90062	0.798468
RPS6KA5	rs7150500	G G	G A	A A	194	404	193	305	602	275	1.04 (0.83-1.30)	1.07 (0.83-1.39)	1.04 (0.91-1.18)	0.860851	0.584096
RPS6KA5	rs7151724	G G	G A	A A	740	50	1	1072	109	1	0.69 (0.49-0.99)	2.00 (0.13-31.97)	0.72 (0.51-1.02)	0.112315	0.0611984
RPS6KA5	rs8003112	G G	G A	A A	377	344	70	591	482	109	1.09 (0.90-1.33)	1.02 (0.73-1.41)	1.04 (0.90-1.20)	0.66165	0.590766
RPS6KA6	rs10218349	A A		C C	708	0	83	1065	0	117	N/A	1.08 (0.80-1.46)	1.04 (0.90-1.21)	N/A	0.606522
RPS6KA6	rs10521366	G G		A A	688	0	103	1059	0	123	N/A	1.26 (0.94-1.69)	1.12 (0.97-1.30)	N/A	0.117033
RPS6KA6	rs12689966	A A		G G	623	0	168	887	0	295	N/A	0.81 (0.65-1.02)	0.90 (0.81-1.01)	N/A	0.072144
RPS6KA6	rs1544221	A A		G G	407	0	384	615	0	567	N/A	1.01 (0.84-1.22)	1.01 (0.92-1.10)	N/A	0.876347
RPS6KA6	rs5922913	A A		G G	732	0	59	1106	0	76	N/A	1.18 (0.83-1.68)	1.09 (0.91-1.30)	N/A	0.348918
RPS6KA6	rs5967469	G G		A A	561	0	230	879	0	303	N/A	1.19 (0.97-1.46)	1.09 (0.98-1.21)	N/A	0.10214
RPS6KB1	rs1292035	G G	G A	A A	557	210	20	785	352	38	0.83 (0.67-1.02)	0.72 (0.41-1.26)	0.83 (0.70-0.99)	0.126403	0.0427539
RPS6KB1	rs1296279	G G	G A	A A	559	212	20	785	358	39	0.82 (0.67-1.01)	0.70 (0.40-1.22)	0.83 (0.69-0.98)	0.101146	0.0326482
RPS6KB1	rs180511	G G	G A	A A	532	231	28	818	328	36	1.12 (0.91-1.37)	1.30 (0.78-2.18)	1.13 (0.95-1.34)	0.385821	0.169655
RPS6KB1	rs180515	A A	A G	G G	346	350	95	479	572	131	0.85 (0.70-1.04)	1.03 (0.77-1.39)	0.96 (0.84-1.10)	0.202377	0.589944
RPS6KB1	rs180520	A A	A G	G G	239	391	161	344	600	238	0.92 (0.75-1.15)	0.98 (0.75-1.28)	0.99 (0.86-1.13)	0.740583	0.834503
RPS6KB1	rs180531	A A	A G	G G	457	281	46	649	455	64	0.91 (0.75-1.10)	1.03 (0.69-1.55)	0.96 (0.82-1.12)	0.569505	0.572701
RPS6KB1	rs8067568	A A	A G	G G	632	148	11	954	214	14	1.02 (0.81-1.29)	1.20 (0.53-2.72)	1.04 (0.84-1.28)	0.900547	0.732446
RPS6KB1	rs8071475	A A	A G	G G	402	321	68	642	437	103	1.18 (0.97-1.43)	1.13 (0.80-1.59)	1.11 (0.96-1.28)	0.264154	0.169712
RPS6KB2	rs1626067	G G	G A	A A	317	368	105	483	548	150	1.02 (0.83-1.25)	1.04 (0.78-1.40)	1.02 (0.89-1.17)	0.956828	0.767087
RPS6KB2	rs1790747	A A	A G	G G	659	123	4	1004	163	10	1.11 (0.86-1.43)	0.69 (0.21-2.22)	1.06 (0.84-1.33)	0.595962	0.644768
RPS6KB2	rs869736	C C	C A	A A	270	384	137	410	573	199	1.04 (0.84-1.28)	1.05 (0.80-1.38)	1.03 (0.90-1.17)	0.922195	0.704796
STK11	rs12973549	C C	C A	A A	654	125	12	963	207	12	0.87 (0.68-1.11)	1.59 (0.71-3.58)	0.95 (0.77-1.18)	0.263281	0.66848
STK11	rs2075604	C C	C A	A A	567	146	9	843	231	14	0.92 (0.72-1.18)	0.99 (0.42-2.37)	0.94 (0.75-1.17)	0.812412	0.573478
STK11	rs3746102	G G	G A	A A	537	220	25	836	293	41	1.18 (0.95-1.45)	0.90 (0.54-1.51)	1.08 (0.91-1.28)	0.273079	0.382042
STK11	rs8111699	G G	G C	C C	236	377	178	318	602	262	0.85 (0.69-1.06)	0.91 (0.70-1.19)	0.95 (0.83-1.08)	0.350481	0.433334
TP53	rs12602273	G G	G C	C C	686	100	4	1029	141	10	0.98 (0.74-1.30)	0.61 (0.19-1.97)	0.94 (0.73-1.20)	0.704196	0.61058
TP53	rs1614984	G G	G A	A A	266	369	156	381	579	222	0.91 (0.74-1.11)	1.04 (0.80-1.35)	1.00 (0.88-1.14)	0.490476	1
TP53	rs1625895	G G	G A	A A	611	165	14	882	274	25	0.89 (0.72-1.11)	0.84 (0.43-1.63)	0.90 (0.74-1.09)	0.549502	0.277612
TP53	rs17881035	A A	A G	G G	689	98	4	1034	139	9	0.97 (0.73-1.28)	0.67 (0.20-2.20)	0.94 (0.73-1.21)	0.78281	0.623722
TP53	rs17883323	C C	C A	A A	702	86	3	1054	123	5	1.11 (0.82-1.50)	0.94 (0.22-4.01)	1.09 (0.82-1.45)	0.778348	0.539943
TP53	rs17885845	T T	T A	A A	686	101	4	1033	139	10	1.01 (0.76-1.33)	0.61 (0.19-1.97)	0.96 (0.75-1.23)	0.71071	0.751589
TP53	rs17886760	A A	A G	G G	718	68	4	1053	124	3	0.78 (0.57-1.08)	2.17 (0.48-9.86)	0.86 (0.64-1.15)	0.189591	0.303176
TP53	rs2078486	G G	G A	A A	620	88	2	946	126	2	1.00 (0.74-1.34)	1.69 (0.23-12.23)	1.02 (0.77-1.36)	0.875024	0.884591
TP53	rs2287497	G G	G A	A A	644	138	9	962	204	16	0.96 (0.75-1.22)	0.81 (0.35-1.85)	0.94 (0.76-1.17)	0.84115	0.600351
TP53	rs2287499	C C	C G	G G	621	158	12	935	228	19	0.99 (0.79-1.26)	0.92 (0.44-1.92)	0.98 (0.80-1.21)	0.975844	0.877001
TP53	rs8073498	A A	A C	C C	311	356	124	458	554	169	0.95 (0.78-1.15)	1.11 (0.85-1.46)	1.03 (0.90-1.17)	0.507522	0.673803
TP53	rs8079544	G G	G A	A A	702	86	3	1056	121	5	1.14 (0.84-1.54)	0.94 (0.22-4.04)	1.12 (0.84-1.48)	0.688238	0.446702
TP53	rs9894946	G G	G A	A A	566	211	14	842	306	34	1.06 (0.86-1.31)	0.65 (0.35-1.22)	0.98 (0.82-1.17)	0.325731	0.798213
TP53	rs9895829	A A	A G	G G	702	86	3	1054	123	5	1.11 (0.82-1.50)	0.94 (0.22-4.01)	1.09 (0.82-1.45)	0.778348	0.539943
TP53	rs9903378	A A	A C	C C	718	68	5	1073	108	1	0.91 (0.66-1.26)	10.70 (1.25-92.03)	1.06 (0.78-1.44)	0.0816205	0.695921
TP53BP1	rs12906017	A A	A C	C C	513	246	32	741	388	53	0.92 (0.76-1.12)	0.84 (0.53-1.34)	0.92 (0.78-1.08)	0.582362	0.298524
TP53BP1	rs17782975	A A	A G	G G	651	129	11	965	207	10	0.92 (0.72-1.17)	1.72 (0.72-4.09)	0.99 (0.80-1.23)	0.354826	0.948445
TP53BP1	rs1837960	A A	A G	G G	599	175	17	880	281	21	0.91 (0.73-1.13)	1.28 (0.67-2.44)	0.97 (0.80-1.17)	0.514448	0.755835
TP53BP1	rs2242069	A A	A C	C C	544	225	22	808	337	37	0.99 (0.81-1.22)	1.04 (0.60-1.80)	1.00 (0.84-1.19)	0.985962	1
TP53BP1	rs2444250	G G	G C	C C	626	152	13	925	246	11	0.91 (0.72-1.15)	2.04 (0.90-4.58)	1.01 (0.83-1.24)	0.162469	0.896179
TP53BP1	rs694725	A A	A G	G G	377	336	78	540	523	119	0.93 (0.77-1.13)	0.94 (0.68-1.29)	0.96 (0.83-1.10)	0.765974	0.518005
TP53BP2	rs10503144	A A	A G	G G	662	126	3	970	202	10	0.93 (0.73-1.19)	0.40 (0.11-1.51)	0.88 (0.70-1.11)	0.343688	0.293416
TP53BP2	rs10915824	G G	G A	A A	478	277	35	734	382	64	1.14 (0.94-1.39)	0.89 (0.57-1.37)	1.05 (0.90-1.23)	0.293266	0.553165
TP53BP2	rs1153942	C C	C A	A A	597	178	16	903	252	27	1.07 (0.85-1.33)	0.99 (0.52-1.88)	1.04 (0.86-1.26)	0.845724	0.655085
TP53BP2	rs12040633	G G	G A	A A	467	276	48	675	442	65	0.87 (0.72-1.05)	1.05 (0.71-1.55)	0.94 (0.81-1.09)	0.316408	0.421148
TP53BP2	rs12757286	A A	A G	G G	686	100	5	1014	158	10	0.93 (0.71-1.23)	0.59 (0.20-1.74)	0.90 (0.71-1.14)	0.565007	0.382109
TP53BP2	rs1890120	A A	A G	G G	304	363	124	411	546	225	0.88 (0.72-1.08)	0.71 (0.55-0.93)	0.85 (0.75-0.97)	0.0445219	0.0136076
TP53BP2	rs1982612	G G	G A	A A	692	95	3	998	175	8	0.77 (0.58-1.01)	0.44 (0.12-1.71)	0.75 (0.58-0.98)	0.0953129	0.0315185
TP53BP2	rs6604725	G G	G A	A A	492	255	43	761	373	46	1.06 (0.87-1.29)	1.40 (0.91-2.16)	1.11 (0.96-1.30)	0.28019	0.164184
TP53BP2	rs6698919	G G	G A	A A	572	201	18	798	354	30	0.80 (0.65-0.98)	0.77 (0.41-1.42)	0.82 (0.68-0.98)	0.085843	0.0312361
TP63	rs10513843	G G	G A	A A	660	124	7	985	180	17	1.06 (0.83-1.36)	0.56 (0.23-1.37)	0.97 (0.78-1.21)	0.397204	0.803416
TP63	rs10937410	G G	G A	A A	358	340	93	549	508	125	1.01 (0.83-1.23)	1.14 (0.84-1.53)	1.05 (0.92-1.20)	0.702351	0.486116
TP63	rs11707283	A A	A G	G G	489	262	40	724	402	56	0.98 (0.80-1.19)	1.03 (0.67-1.59)	0.99 (0.85-1.16)	0.954629	0.931037
TP63	rs11708278	A A	A G	G G	466	282	43	677	441	64	0.94 (0.77-1.14)	0.97 (0.65-1.46)	0.96 (0.83-1.12)	0.803297	0.597658
TP63	rs11709791	A A	A C	C C	485	257	49	709	408	65	0.92 (0.75-1.11)	1.10 (0.74-1.64)	0.98 (0.84-1.14)	0.534918	0.772074
TP63	rs11710127	A A	A G	G G	229	399	163	358	569	255	1.08 (0.88-1.33)	0.99 (0.76-1.30)	1.00 (0.88-1.15)	0.682184	0.946488
TP63	rs11711203	G G	G A	A A	382	350	59	595	485	102	1.11 (0.92-1.35)	0.93 (0.66-1.33)	1.03 (0.89-1.19)	0.447655	0.720657
TP63	rs11719667	G G	G A	A A	382	327	82	535	526	121	0.88 (0.73-1.07)	0.99 (0.73-1.35)	0.95 (0.83-1.10)	0.430571	0.50829
TP63	rs11915751	A A	A G	G G	339	361	89	509	521	150	1.02 (0.84-1.25)	0.86 (0.63-1.18)	0.96 (0.83-1.10)	0.543482	0.552488
TP63	rs11920456	G G	G A	A A	432	295	64	656	432	94	1.00 (0.83-1.22)	1.01 (0.72-1.43)	1.00 (0.87-1.16)	0.997609	0.946341
TP63	rs11924151	A A	A G	G G	224	302	155	316	427	224	0.99 (0.79-1.25)	1.00 (0.76-1.31)	1.00 (0.87-1.14)	0.998049	0.977179
TP63	rs12107036	G G	G A	A A	211	407	173	335	583	264	1.07 (0.87-1.33)	1.00 (0.77-1.31)	1.01 (0.88-1.15)	0.746756	0.914782
TP63	rs12488121	G G	G A	A A	632	149	10	931	235	16	0.94 (0.75-1.19)	0.82 (0.37-1.83)	0.93 (0.76-1.14)	0.788456	0.503156
TP63	rs12696596	G G	G A	A A	303	381	107	463	531	188	1.09 (0.89-1.33)	0.87 (0.65-1.15)	0.97 (0.85-1.10)	0.258081	0.613813
TP63	rs13059768	A A	A G	G G	400	320	68	595	492	90	0.94 (0.78-1.14)	1.13 (0.80-1.60)	1.01 (0.87-1.17)	0.56066	0.90718
TP63	rs13063446	G G	G A	A A	706	82	2	1040	132	9	0.97 (0.72-1.30)	0.25 (0.05-1.15)	0.87 (0.66-1.13)	0.198651	0.29285
TP63	rs13065563	A A	A G	G G	494	258	38	727	402	52	0.95 (0.78-1.16)	1.09 (0.70-1.68)	0.99 (0.85-1.15)	0.806845	0.895741
TP63	rs13067268	A A	A G	G G	659	122	10	1006	167	9	1.16 (0.89-1.50)	1.79 (0.69-4.63)	1.19 (0.95-1.51)	0.286857	0.13586
TP63	rs13321831	G G	G A	A A	667	117	7	1033	145	4	1.23 (0.94-1.62)	2.06 (0.60-7.14)	1.26 (0.98-1.62)	0.173273	0.0669034
TP63	rs13326685	A A	A G	G G	222	375	194	343	581	258	1.00 (0.81-1.25)	1.17 (0.90-1.52)	1.08 (0.95-1.23)	0.388557	0.260132
TP63	rs1399773	A A	A C	C C	289	379	122	464	543	174	1.11 (0.91-1.35)	1.10 (0.83-1.44)	1.06 (0.93-1.21)	0.592936	0.390389
TP63	rs1464117	C C	C A	A A	524	210	26	787	319	29	0.97 (0.79-1.20)	1.30 (0.75-2.25)	1.03 (0.86-1.23)	0.597512	0.741853
TP63	rs1515490	A A	A G	G G	484	270	35	753	370	57	1.12 (0.93-1.37)	0.91 (0.59-1.41)	1.05 (0.90-1.22)	0.416953	0.557319
TP63	rs1515495	A A	A G	G G	682	104	5	1054	127	1	1.25 (0.95-1.65)	6.53 (0.75-56.91)	1.33 (1.02-1.73)	0.069097	0.034789
TP63	rs1515502	G G	G A	A A	228	391	172	344	572	266	1.04 (0.84-1.28)	0.97 (0.74-1.26)	0.99 (0.87-1.13)	0.849418	0.866521
TP63	rs1554131	C C	C A	A A	494	267	30	742	396	44	0.97 (0.79-1.18)	1.10 (0.68-1.77)	1.00 (0.85-1.18)	0.869142	0.983337
TP63	rs16848860	A A	A G	G G	524	238	29	781	365	36	0.99 (0.81-1.21)	1.29 (0.78-2.14)	1.04 (0.88-1.23)	0.605189	0.620104
TP63	rs16864725	G G	G A	A A	610	167	13	930	241	10	1.05 (0.83-1.31)	2.07 (0.90-4.77)	1.12 (0.92-1.37)	0.219592	0.262345
TP63	rs16864809	G G	G A	A A	455	290	46	707	399	76	1.09 (0.90-1.33)	0.87 (0.59-1.29)	1.01 (0.87-1.17)	0.451592	0.908438
TP63	rs16864811	A A	A G	G G	613	163	15	929	231	22	1.03 (0.82-1.31)	0.90 (0.46-1.75)	1.01 (0.83-1.22)	0.910452	0.959856
TP63	rs16864828	C C	C G	G G	405	292	67	642	423	75	1.09 (0.89-1.32)	1.44 (1.01-2.06)	1.15 (0.99-1.33)	0.121729	0.0609105
TP63	rs16864880	G G	G C	C C	554	214	19	805	330	41	0.96 (0.78-1.18)	0.72 (0.41-1.27)	0.92 (0.78-1.10)	0.513458	0.363814
TP63	rs17447076	C C	C G	G G	214	379	198	316	577	289	0.96 (0.77-1.20)	1.05 (0.81-1.35)	1.02 (0.90-1.16)	0.751121	0.728823
TP63	rs17447439	A A	A G	G G	729	62	0	1081	97	4	0.95 (0.67-1.33)	N/A	0.88 (0.63-1.23)	0.949283	0.454536
TP63	rs17447782	A A	A C	C C	660	121	10	978	195	9	0.90 (0.70-1.17)	1.48 (0.59-3.69)	0.97 (0.77-1.21)	0.509212	0.774424
TP63	rs17448036	A A	A G	G G	249	384	158	379	566	237	1.02 (0.83-1.26)	1.00 (0.77-1.30)	1.00 (0.88-1.14)	0.968478	0.960776
TP63	rs17505775	G G	G A	A A	422	243	41	585	346	87	0.98 (0.79-1.21)	0.67 (0.45-1.00)	0.89 (0.76-1.04)	0.137649	0.132553
TP63	rs17506395	A A	A C	C C	425	319	47	622	462	97	1.03 (0.85-1.25)	0.72 (0.49-1.05)	0.93 (0.80-1.08)	0.18427	0.327126
TP63	rs17514925	G G	G A	A A	429	309	53	676	425	81	1.14 (0.94-1.38)	0.99 (0.68-1.43)	1.06 (0.92-1.23)	0.403344	0.433789
TP63	rs1920238	A A	A G	G G	394	337	60	580	487	115	1.01 (0.83-1.23)	0.75 (0.53-1.06)	0.92 (0.80-1.06)	0.244196	0.271358
TP63	rs1920248	T T	T A	A A	319	370	102	484	535	163	1.03 (0.85-1.26)	0.93 (0.70-1.25)	0.98 (0.86-1.13)	0.788539	0.813303
TP63	rs1950084	G G	G A	A A	617	161	13	927	229	26	1.07 (0.85-1.34)	0.74 (0.38-1.47)	1.00 (0.82-1.22)	0.571265	0.986809
TP63	rs2037128	G G	G A	A A	606	170	15	874	288	19	0.87 (0.70-1.09)	1.22 (0.59-2.50)	0.92 (0.76-1.12)	0.386976	0.426338
TP63	rs2037129	A A	A G	G G	326	356	109	467	567	148	0.89 (0.73-1.09)	1.04 (0.78-1.38)	0.98 (0.86-1.12)	0.398989	0.812711
TP63	rs2138244	A A	A G	G G	478	282	31	733	398	51	1.06 (0.87-1.28)	0.90 (0.57-1.44)	1.01 (0.86-1.19)	0.753025	0.886916
TP63	rs2378509	G G	G A	A A	594	181	16	900	250	32	1.10 (0.88-1.38)	0.75 (0.40-1.38)	1.02 (0.84-1.22)	0.412652	0.862308
TP63	rs2378510	A A	A G	G G	394	330	67	590	507	85	0.99 (0.82-1.20)	1.21 (0.85-1.72)	1.05 (0.91-1.22)	0.549754	0.509108
TP63	rs2378528	C C	C A	A A	646	134	11	968	204	10	0.97 (0.76-1.23)	1.58 (0.66-3.78)	1.03 (0.83-1.27)	0.56331	0.785671
TP63	rs3773928	A A	A G	G G	287	382	122	455	544	182	1.10 (0.90-1.35)	1.05 (0.80-1.39)	1.04 (0.91-1.19)	0.626803	0.544728
TP63	rs4075773	A A	A T	T T	407	318	66	624	465	92	1.05 (0.87-1.27)	1.07 (0.76-1.52)	1.04 (0.90-1.20)	0.849702	0.577334
TP63	rs4118375	C C	C G	G G	548	221	21	825	315	41	1.07 (0.87-1.31)	0.75 (0.43-1.31)	0.99 (0.84-1.18)	0.456228	0.947139
TP63	rs4429607	G G	G A	A A	386	340	65	575	495	112	1.02 (0.84-1.24)	0.86 (0.62-1.20)	0.96 (0.84-1.11)	0.597127	0.606791
TP63	rs4450788	A A	A G	G G	369	326	96	541	519	122	0.92 (0.76-1.12)	1.18 (0.87-1.60)	1.03 (0.90-1.18)	0.286584	0.674474
TP63	rs4558735	G G	G A	A A	297	367	127	462	534	186	1.07 (0.87-1.30)	1.08 (0.82-1.42)	1.04 (0.92-1.19)	0.77704	0.504349
TP63	rs4600802	A A	A G	G G	643	134	14	964	205	12	1.01 (0.79-1.29)	1.75 (0.78-3.92)	1.08 (0.87-1.34)	0.39684	0.481878
TP63	rs4602364	A A	A T	T T	325	366	100	502	529	151	1.05 (0.86-1.28)	1.04 (0.77-1.39)	1.03 (0.90-1.18)	0.878146	0.694068
TP63	rs4686529	A A	A G	G G	236	398	157	368	559	255	1.15 (0.93-1.42)	0.97 (0.75-1.26)	1.00 (0.88-1.14)	0.277549	0.995677
TP63	rs4687087	G G	G A	A A	328	349	114	496	534	152	0.99 (0.82-1.21)	1.17 (0.88-1.56)	1.06 (0.93-1.21)	0.498254	0.402701
TP63	rs4687088	C C	C G	G G	311	357	123	471	542	169	1.00 (0.82-1.22)	1.13 (0.86-1.49)	1.05 (0.92-1.20)	0.651259	0.483955
TP63	rs4687094	A A	A C	C C	317	364	110	467	549	166	0.96 (0.79-1.17)	0.93 (0.70-1.23)	0.96 (0.84-1.10)	0.86255	0.587576
TP63	rs4687096	A A	A C	C C	224	375	167	317	563	263	0.93 (0.75-1.15)	0.88 (0.67-1.14)	0.94 (0.82-1.07)	0.617775	0.328731
TP63	rs5028799	A A	A G	G G	496	244	51	703	404	75	0.87 (0.71-1.05)	0.97 (0.66-1.41)	0.92 (0.80-1.07)	0.351364	0.294301
TP63	rs6444400	A A	A C	C C	685	100	6	999	172	11	0.87 (0.66-1.13)	0.82 (0.30-2.24)	0.87 (0.69-1.11)	0.538244	0.270246
TP63	rs6763020	A A	A G	G G	665	122	4	992	180	10	0.99 (0.77-1.27)	0.69 (0.21-2.25)	0.97 (0.76-1.22)	0.830375	0.774427
TP63	rs6763902	A A	A G	G G	632	145	14	967	196	19	1.17 (0.91-1.49)	1.23 (0.60-2.51)	1.15 (0.93-1.41)	0.416971	0.192692
TP63	rs6765015	A A	A T	T T	272	375	144	400	571	211	0.96 (0.78-1.18)	0.97 (0.75-1.26)	0.98 (0.86-1.12)	0.928219	0.778894
TP63	rs6777607	A A	A G	G G	241	401	149	384	574	224	1.08 (0.88-1.33)	1.01 (0.78-1.31)	1.01 (0.89-1.15)	0.732424	0.840203
TP63	rs6779677	C C	C A	A A	290	374	127	432	542	208	1.03 (0.84-1.26)	0.94 (0.72-1.23)	0.98 (0.86-1.12)	0.799459	0.793813
TP63	rs6781069	A A	A G	G G	503	256	32	759	382	41	1.02 (0.84-1.24)	1.17 (0.72-1.88)	1.04 (0.88-1.23)	0.820052	0.638991
TP63	rs6782443	C C	C G	G G	448	293	50	665	440	77	0.98 (0.81-1.20)	0.96 (0.66-1.40)	0.98 (0.84-1.14)	0.970202	0.80858
TP63	rs6783043	G G	G A	A A	309	374	108	485	535	162	1.08 (0.89-1.31)	1.03 (0.77-1.39)	1.03 (0.90-1.18)	0.761238	0.635015
TP63	rs6784696	T T	T A	A A	651	129	8	961	209	8	0.89 (0.70-1.15)	1.40 (0.52-3.78)	0.94 (0.75-1.18)	0.534745	0.609598
TP63	rs6789961	A A	A G	G G	479	269	43	711	408	63	0.98 (0.81-1.19)	1.04 (0.69-1.56)	1.00 (0.86-1.16)	0.959252	0.973941
TP63	rs6790068	A A	A G	G G	294	384	113	457	540	185	1.08 (0.88-1.31)	0.92 (0.70-1.21)	0.99 (0.87-1.12)	0.487487	0.825034
TP63	rs6790167	A A	A G	G G	204	383	204	318	574	290	1.02 (0.82-1.27)	1.08 (0.84-1.39)	1.04 (0.92-1.18)	0.814361	0.538687
TP63	rs6790731	G G	G C	C C	567	186	18	809	308	32	0.86 (0.69-1.07)	0.84 (0.46-1.52)	0.88 (0.73-1.06)	0.358176	0.165155
TP63	rs6797860	G G	G A	A A	356	340	43	561	442	101	1.21 (0.98-1.48)	0.65 (0.44-0.96)	0.97 (0.83-1.13)	0.00505931	0.689688
TP63	rs7432936	A A	A G	G G	449	291	51	661	444	77	0.94 (0.77-1.14)	0.99 (0.68-1.45)	0.97 (0.84-1.13)	0.826183	0.686223
TP63	rs7610966	G G	G A	A A	240	405	146	378	545	259	1.18 (0.96-1.45)	0.90 (0.70-1.18)	0.97 (0.86-1.11)	0.0647667	0.675671
TP63	rs7616178	A A	A G	G G	224	402	165	356	567	259	1.11 (0.90-1.37)	0.99 (0.76-1.29)	1.00 (0.88-1.15)	0.482317	0.946473
TP63	rs7616437	A A	A G	G G	520	247	24	749	389	44	0.93 (0.76-1.14)	0.86 (0.50-1.46)	0.93 (0.78-1.10)	0.700522	0.399174
TP63	rs7618742	G G	G A	A A	542	231	18	804	341	37	1.03 (0.84-1.25)	0.72 (0.40-1.31)	0.97 (0.82-1.15)	0.530589	0.719695
TP63	rs7622471	G G	G A	A A	445	288	57	662	438	81	0.98 (0.81-1.19)	1.04 (0.71-1.51)	1.00 (0.86-1.16)	0.952828	0.994918
TP63	rs7624251	A A	A G	G G	571	199	21	822	324	36	0.88 (0.71-1.09)	0.83 (0.48-1.44)	0.89 (0.75-1.06)	0.416282	0.191334
TP63	rs7624774	G G	G A	A A	605	168	18	878	281	23	0.89 (0.71-1.11)	1.13 (0.60-2.15)	0.94 (0.78-1.13)	0.532151	0.519062
TP63	rs7631262	G G	G A	A A	385	307	92	573	442	156	1.02 (0.84-1.25)	0.90 (0.68-1.20)	0.97 (0.85-1.10)	0.68934	0.637961
TP63	rs9290906	A A	A G	G G	265	381	145	370	608	204	0.88 (0.71-1.08)	1.00 (0.76-1.30)	0.98 (0.86-1.12)	0.368731	0.771754
TP63	rs9815203	G G	G A	A A	393	330	68	580	504	98	0.97 (0.81-1.17)	1.01 (0.72-1.43)	0.99 (0.86-1.14)	0.943213	0.902824
TP63	rs9817297	A A	A G	G G	314	363	95	479	516	155	1.09 (0.89-1.33)	0.94 (0.69-1.27)	1.00 (0.87-1.15)	0.553977	0.967081
TP63	rs9817608	A A	A G	G G	232	392	167	346	579	257	0.98 (0.79-1.22)	0.95 (0.73-1.24)	0.98 (0.86-1.11)	0.937242	0.718957
TP63	rs9817981	A A	A G	G G	258	384	149	367	597	218	0.94 (0.77-1.16)	1.01 (0.77-1.32)	1.00 (0.87-1.14)	0.793582	0.955605
TP63	rs9818303	A A	A G	G G	379	333	79	559	509	114	0.97 (0.80-1.18)	1.04 (0.75-1.44)	1.00 (0.87-1.15)	0.906535	0.995213
TP63	rs9824061	A A	A G	G G	630	151	10	993	181	8	1.27 (1.00-1.62)	1.93 (0.67-5.56)	1.29 (1.03-1.62)	0.0828414	0.0265892
TP63	rs9830137	A A	A G	G G	614	167	10	905	254	23	0.97 (0.78-1.21)	0.67 (0.31-1.42)	0.93 (0.76-1.14)	0.570456	0.482863
TP63	rs9840944	A A	A T	T T	387	331	73	579	494	109	1.00 (0.83-1.21)	0.98 (0.70-1.36)	0.99 (0.86-1.15)	0.990955	0.932882
TP63	rs9840974	G G	G A	A A	231	387	173	342	592	248	0.95 (0.77-1.17)	1.03 (0.79-1.33)	1.01 (0.89-1.15)	0.754055	0.886631
TP63	rs9849766	A A	A G	G G	349	361	80	531	523	127	1.05 (0.86-1.27)	0.92 (0.67-1.27)	0.99 (0.86-1.14)	0.711917	0.895855
TP63	rs9870675	A A	A G	G G	720	66	5	1067	111	4	0.87 (0.63-1.21)	1.96 (0.52-7.43)	0.95 (0.71-1.28)	0.421555	0.727448
TP63	rs9871604	A A	A G	G G	735	54	2	1100	82	0	0.98 (0.68-1.40)	N/A	1.07 (0.75-1.51)	0.992267	0.720098
TP63	rs9872590	G G	G A	A A	406	322	63	595	484	103	0.97 (0.80-1.18)	0.90 (0.64-1.27)	0.96 (0.83-1.11)	0.828413	0.566803
TP63	rs9881595	A A	A G	G G	215	390	186	339	553	290	1.07 (0.86-1.32)	0.98 (0.76-1.26)	0.99 (0.87-1.13)	0.700979	0.896397
TP73	rs1009345	G G	G A	A A	197	406	188	331	590	261	1.13 (0.91-1.40)	1.19 (0.92-1.55)	1.09 (0.96-1.25)	0.39124	0.186274
TP73	rs12032272	G G	G A	A A	565	194	18	830	307	26	0.91 (0.74-1.13)	1.00 (0.54-1.85)	0.94 (0.79-1.13)	0.71266	0.502602
TP73	rs12731705	G G	G A	A A	257	379	153	371	572	236	0.94 (0.76-1.16)	0.93 (0.71-1.21)	0.96 (0.84-1.09)	0.793911	0.547217
TP73	rs1885859	C C	C G	G G	333	359	99	534	483	165	1.20 (0.99-1.46)	0.97 (0.72-1.29)	1.04 (0.91-1.19)	0.117383	0.57345
TP73	rs1885861	A A	A T	T T	495	254	42	748	397	37	0.97 (0.79-1.18)	1.69 (1.07-2.69)	1.09 (0.93-1.28)	0.0656288	0.272502
TP73	rs2181484	G G	G A	A A	623	159	9	945	227	10	1.07 (0.85-1.35)	1.39 (0.54-3.57)	1.09 (0.88-1.35)	0.693039	0.440026
TP73	rs2236365	G G	G C	C C	707	79	5	1058	119	5	1.02 (0.75-1.39)	1.52 (0.43-5.37)	1.06 (0.80-1.40)	0.802179	0.701128
TP73	rs3765692	A A	A G	G G	465	289	37	683	428	71	1.01 (0.83-1.22)	0.79 (0.52-1.20)	0.95 (0.82-1.11)	0.523978	0.538725
TP73	rs3765695	C C	C A	A A	564	207	19	812	337	32	0.89 (0.72-1.09)	0.92 (0.51-1.65)	0.91 (0.76-1.08)	0.510913	0.286048
TP73	rs3765696	A A	A G	G G	676	110	5	979	199	4	0.80 (0.61-1.03)	2.00 (0.53-7.57)	0.86 (0.67-1.09)	0.135082	0.211065
TP73	rs3765702	G G	G A	A A	320	369	101	466	555	160	0.97 (0.80-1.18)	0.92 (0.69-1.24)	0.96 (0.84-1.10)	0.862681	0.589234
TP73	rs3765703	A A	A C	C C	283	377	130	400	578	203	0.92 (0.75-1.12)	0.89 (0.68-1.18)	0.94 (0.82-1.07)	0.629035	0.358317
TP73	rs3765705	G G	G A	A A	705	84	2	1044	134	4	0.96 (0.71-1.31)	0.88 (0.16-4.90)	0.96 (0.72-1.28)	0.964132	0.790744
TP73	rs3765716	G G	G A	A A	508	247	35	737	390	54	0.91 (0.74-1.11)	0.98 (0.63-1.53)	0.94 (0.80-1.11)	0.647174	0.481175
TP73	rs3765731	G G	G A	A A	395	328	66	648	442	89	1.24 (1.02-1.50)	1.20 (0.85-1.69)	1.15 (1.00-1.33)	0.0795882	0.0458361
TP73	rs3765741	A A	A G	G G	279	386	116	420	543	205	1.07 (0.88-1.31)	0.86 (0.65-1.13)	0.95 (0.84-1.09)	0.262992	0.485068
TP73	rs3765753	C C	C A	A A	399	338	50	599	472	107	1.07 (0.89-1.30)	0.70 (0.48-1.00)	0.94 (0.81-1.08)	0.0731468	0.383514
TP73	rs3765761	G G	G A	A A	533	237	21	860	294	28	1.33 (1.08-1.64)	1.18 (0.66-2.11)	1.25 (1.05-1.49)	0.0227926	0.0130586
TP73	rs3765767	G G	G C	C C	216	402	172	301	596	282	0.94 (0.75-1.17)	0.82 (0.63-1.07)	0.91 (0.80-1.04)	0.330222	0.148072
TP73	rs3819967	G G	G A	A A	366	353	71	552	506	123	1.04 (0.86-1.26)	0.89 (0.64-1.23)	0.98 (0.85-1.13)	0.62561	0.767658
TP73	rs4648546	G G	G C	C C	296	367	124	416	571	191	0.91 (0.75-1.11)	0.92 (0.70-1.21)	0.95 (0.83-1.09)	0.651271	0.459057
TP73	rs4648553	A A	A G	G G	437	300	54	677	423	82	1.09 (0.90-1.32)	1.06 (0.73-1.54)	1.06 (0.91-1.23)	0.676182	0.458951
TP73	rs6424089	G G	G A	A A	224	377	160	333	514	276	1.09 (0.88-1.35)	0.86 (0.66-1.12)	0.94 (0.83-1.07)	0.180338	0.376833
TP73	rs732901	G G	G A	A A	671	115	5	998	176	8	0.98 (0.76-1.27)	1.05 (0.34-3.26)	0.99 (0.78-1.25)	0.984546	0.919436
TP73	rs9662633	G G	G A	A A	723	57	3	1074	93	5	0.88 (0.63-1.25)	0.91 (0.21-3.90)	0.90 (0.66-1.22)	0.771497	0.487938
TPT1	rs11617993	G G	G A	A A	640	146	5	987	187	8	1.18 (0.92-1.50)	0.86 (0.28-2.67)	1.14 (0.90-1.43)	0.399176	0.271043
TPT1	rs12872310	A A	A C	C C	260	388	134	384	579	208	1.00 (0.81-1.23)	0.95 (0.72-1.25)	0.98 (0.85-1.12)	0.912344	0.726494
TPT1	rs17066609	G G	G A	A A	739	51	1	1105	76	1	1.07 (0.74-1.55)	2.00 (0.13-31.97)	1.09 (0.76-1.56)	0.834015	0.643375
TPT1	rs2234211	A A	A G	G G	630	151	10	954	217	11	1.06 (0.83-1.34)	1.47 (0.61-3.51)	1.09 (0.88-1.35)	0.63821	0.445739
TPT1	rs2234222	C C	C G	G G	715	72	4	1060	118	4	0.90 (0.66-1.23)	1.41 (0.35-5.77)	0.94 (0.71-1.25)	0.716581	0.682991
TPT1	rs7330701	G G	G A	A A	244	384	163	354	577	251	0.97 (0.79-1.20)	0.95 (0.73-1.23)	0.97 (0.85-1.11)	0.914007	0.671733
TSC1	rs10491534	A A	A G	G G	614	170	7	936	235	11	1.13 (0.90-1.42)	0.94 (0.36-2.47)	1.10 (0.89-1.36)	0.573668	0.37534
TSC1	rs11243929	A A	A G	G G	458	282	51	687	420	75	1.01 (0.83-1.23)	1.04 (0.71-1.52)	1.02 (0.88-1.18)	0.973427	0.823177
TSC1	rs11243940	A A	A G	G G	456	279	55	680	443	58	0.94 (0.77-1.14)	1.42 (0.97-2.08)	1.06 (0.91-1.23)	0.12248	0.44635
TSC1	rs11553763	G G	G A	A A	679	107	5	1008	163	11	0.99 (0.76-1.29)	0.69 (0.24-2.00)	0.95 (0.75-1.21)	0.786422	0.693998
TSC1	rs13295430	G G	G A	A A	613	168	10	952	213	17	1.22 (0.97-1.54)	0.94 (0.42-2.07)	1.15 (0.94-1.41)	0.23036	0.169912
TSC1	rs2073869	G G	G A	A A	501	268	21	798	354	29	1.21 (0.99-1.48)	1.14 (0.63-2.03)	1.17 (0.98-1.39)	0.174011	0.0872495
TSC1	rs2231410	G G	G A	A A	632	150	9	947	221	14	1.06 (0.84-1.33)	1.11 (0.47-2.58)	1.06 (0.86-1.30)	0.874639	0.604817
TSC1	rs2250057	A A	A C	C C	305	363	123	471	545	166	1.05 (0.86-1.29)	1.17 (0.88-1.55)	1.08 (0.94-1.23)	0.540683	0.284336
TSC1	rs2519757	A A	A G	G G	699	88	4	1060	122	0	1.06 (0.78-1.42)	N/A	1.16 (0.87-1.54)	0.9376	0.304847
TSC1	rs2809244	C C	C A	A A	422	309	60	636	457	89	1.04 (0.86-1.26)	1.04 (0.72-1.50)	1.03 (0.89-1.19)	0.900656	0.685062
TSC1	rs2809246	G G	G A	A A	737	51	3	1081	101	0	0.77 (0.54-1.10)	N/A	0.87 (0.62-1.22)	0.354054	0.413435
TSC1	rs4962081	G G	G A	A A	649	136	6	1012	160	10	1.33 (1.04-1.72)	0.90 (0.32-2.54)	1.25 (0.99-1.57)	0.0785328	0.0554792
TSC1	rs7020438	C C	C A	A A	572	192	27	823	332	27	0.83 (0.67-1.03)	1.51 (0.87-2.60)	0.96 (0.80-1.14)	0.0575126	0.615219
TSC1	rs739442	A A	A G	G G	230	383	178	343	595	243	0.98 (0.79-1.21)	1.11 (0.86-1.44)	1.05 (0.92-1.19)	0.540961	0.46734
TSC2	rs1051771	G G	G C	C C	636	147	4	1002	169	6	1.41 (1.10-1.80)	1.03 (0.29-3.75)	1.35 (1.07-1.70)	0.025966	0.0112902
TSC2	rs13335638	A A	A G	G G	469	216	24	726	311	31	1.07 (0.87-1.32)	1.12 (0.64-1.95)	1.07 (0.89-1.27)	0.780977	0.483208
TSC2	rs13337626	A A	A G	G G	650	133	5	1029	144	5	1.49 (1.15-1.94)	1.62 (0.46-5.68)	1.46 (1.14-1.87)	0.00901975	0.00244456
TSC2	rs17654678	A A	A C	C C	630	154	7	964	199	19	1.23 (0.97-1.56)	0.52 (0.20-1.32)	1.09 (0.88-1.35)	0.0849653	0.4313
TSC2	rs2073636	G G	G A	A A	282	348	121	449	479	168	1.17 (0.95-1.44)	1.19 (0.90-1.59)	1.11 (0.97-1.27)	0.255251	0.133148
TSC2	rs2516734	G G	G C	C C	591	182	16	866	286	24	0.91 (0.74-1.13)	0.91 (0.48-1.73)	0.92 (0.77-1.11)	0.694846	0.410324
TSC2	rs2516740	A A	A C	C C	467	281	41	701	404	74	1.02 (0.84-1.24)	0.82 (0.54-1.23)	0.96 (0.83-1.12)	0.579114	0.643506
TSC2	rs30259	G G	G A	A A	649	126	2	992	172	1	1.14 (0.88-1.48)	3.99 (0.36-43.96)	1.17 (0.91-1.51)	0.319864	0.21645
TSC2	rs7190284	A A	A C	C C	730	58	3	1094	88	0	0.98 (0.69-1.39)	N/A	1.08 (0.77-1.51)	0.992497	0.649654
TSC2	rs8059880	A A	A G	G G	295	370	121	456	560	160	1.03 (0.84-1.26)	1.19 (0.89-1.57)	1.07 (0.94-1.23)	0.490173	0.291626
