# Supplementary material for: Genetic Variability of the mTOR Pathway and Prostate Cancer Risk in the European Prospective Investigation on Cancer (EPIC)
Source: PLoS One. 2011 Feb 23;6(2):e16914. doi: 10.1371/journal.pone.0016914 (PMC3044148; doi:10.1371/journal.pone.0016914)
Supplement: Table S3 — Meff for each gene in the study. (XLS) [file pone.0016914.s004.xls]

## Sheet: MTOR_Meff_2
	M	Meff
AKT1	3	3
AKT1S1	2	2
ARNT	7	6
ATM	9	7
CDKN1A	5	5
CHEK2	12	11
DDIT4L	11	9
EIF4EBP2	2	2
EP300	7	5
ERBB2	5	4
FRAP1	4	4
GADD45A	7	6
GADD45B	4	4
GADD45G	4	4
GBL	3	3
GSK3B	10	8
IGBP1	7	7
KAT2B	42	26
MAP4K3	13	10
MAPK1	6	6
MAPKAP1	14	13
MDM2	6	6
PDPK1	3	3
PIK3C2A	5	4
PIK3C2B	12	11
PIK3C2G	58	42
PIK3C3	4	4
PIK3CA	11	9
PIK3CB	2	2
PIK3CD	13	11
PIK3CG	12	7
PIK3R1	33	25
PIK3R2	4	4
PIK3R3	8	7
PIK3R4	3	3
PIK3R5	15	12
PPP2CA	2	2
PRKAA1	7	6
PRKAA2	9	7
PRKAB1	3	3
PRKAB2	9	6
PRKAG1	3	3
PRKAG2	129	106
PRKAG3	3	3
PRKCI	6	5
PTEN	9	8
RAPTOR	94	65
RHEB	10	9
RICTOR	7	6
RPS6KA1	13	11
RPS6KA2	173	129
RPS6KA3	6	6
RPS6KA4	4	4
RPS6KA5	23	16
RPS6KA6	6	5
RPS6KB1	8	4
RPS6KB2	3	3
STK11	4	4
TP53	15	8
TP53BP1	6	5
TP53BP2	9	7
TP63	101	72
TP73	25	22
TPT1	6	5
TSC1	14	13
TSC2	10	10
DDIT4	1	1
Total	1084	849
